# Supplementary material for: Exploring the role of ubiquitin regulatory X domain family proteins in cancers: bioinformatics insights, mechanisms, and implications for therapy
Source: J Transl Med. 2024 Feb 15;22:157. doi: 10.1186/s12967-024-04890-9 (PMC10870615; doi:10.1186/s12967-024-04890-9)
Supplement: Supplementary file 1 — Additional file 1: Figure S1. Gene alteration in UBXDF in cancers. A UBXDF gene alterations in TCGA. B The OncoPrint with mutation spectrum and UBXDF gene alteration. Figure S2. A expression profile of cancer-noncancer tissues using TCGA individual cancer types data (noncancer tissue sample size > =5). B Co-expression analysis between every two genes is presented. (Blue points indicate positive correlation, while red points indicate negative correlation.) C K-M curve of overall survival across cancer types and UBXDF members, p <0.05. D Forest map shows the univariate cox regression results of UBXDF for OS. E UBXDF members protein expression in normal tissues. F UBXDF members protein expression in tumour tissues. Figure S3. Correlation analysis between UBXD–F expression and TME. A–D The association between UBXD–F expression and stromal score, tumour purity, ESTIMATE score and immune score in 33 TCGA cancer types. (Red points indicate positive correlation, while blue points indicate negative correlation). Table S1. Abbreviations and full names of nouns in the text. Table S2. A logFC & p value of the heatmap exhibiting the transcriptional level of the UBXDF in TCGA tumour types compared to adjacent normal tissues. B Co-expression network of UBXDF. C COX analysis between UBXDF and OS. D–G Correlation coefficient & p value of DNAss or RNAss matrix. H Correlation coefficient of CTRL and UBXDF. I Correlation coefficient of GDSC and UBXDF. Table S3. A Estimatescore for TCGA tumour samples. [file 12967_2024_4890_MOESM1_ESM.zip › New folder/Table S2A.xlsx]

## Sheet: Sheet1
Table S2A.1 logFC of the heatmap exhibiting the transcriptional level of the UBXDF in TCGA tumor types compared to adjacent normal tissues
CancerType	UBXN6	UBXN4	UBXN10	UBXN2A	UBXN11	UBXN8	UBXN7	FAF2	ASPSCR1	NSFL1C	UBXN2B	FAF1	UBXN1
BLCA	0.0607903	0.401426	-0.166212	0.149868	0.945568	-0.0103948	0.333685	0.164091	0.687217	0.447349	0.11348	0.0610004	0.0527116
BRCA	0.0606621	0.159516	0.158944	-0.427412	0.408373	0.0110605	-0.169887	0.334527	0.655735	0.0808119	0.373242	-0.0444478	-0.0591132
CHOL	0.697258	0.881211	-0.478691	0.877883	1.60481	-0.141568	1.16019	1.28247	0.410354	1.05725	0.773786	0.9686	1.7091
COAD	-0.17583	0.282386	-0.114841	0.0254561	0.837388	0.159395	0.202727	0.196391	0.613547	0.0252515	0.116352	0.31199	0.0150134
ESCA	-0.0677575	0.376001	-0.33531	0.560516	0.601947	-0.305703	0.675435	0.561526	0.278829	0.630637	0.173737	0.315823	0.284573
GBM	-0.307993	0.622655	-0.687655	0.799027	0.280612	0.490765	-0.307266	0.341513	0.196923	-0.0973566	0.120135	0.146875	0.291351
HNSC	-0.0191594	0.225871	-0.409981	0.274188	0.428115	-0.0786196	0.882821	0.482768	0.334339	0.341788	0.133692	-0.00399528	0.205367
KICH	0.0792056	-0.893707	-0.482823	-0.633769	-1.23582	-0.878081	-0.249983	-0.0280637	-0.461672	-0.126268	-0.332686	-0.491142	-0.202478
KIRC	0.165287	-0.0970878	0.0759133	-0.139868	0.894442	-0.252627	-0.131884	0.55427	-0.0585214	0.212456	-0.273989	-0.210855	0.135897
KIRP	-0.0497047	-0.103887	0.105923	0.0528171	0.950162	-0.370518	0.0439763	0.293425	0.297744	0.204804	-0.156962	-0.0813354	0.255967
LIHC	0.248991	0.375658	-0.288558	0.384435	0.840417	-0.384782	0.404784	0.605218	1.09989	0.80292	0.741771	0.710201	0.8634
LUAD	-0.11098	0.507023	-0.11352	0.111861	-0.206577	-0.0484423	0.165131	0.418351	0.355298	0.207815	0.158226	0.304833	0.0782961
LUSC	0.169581	0.531827	-1.52509	0.556038	-0.533161	-0.178113	1.00023	0.208013	0.381347	0.581032	-0.0927638	0.351867	0.15704
PRAD	0.112503	-0.0503385	-0.956907	-0.173085	0.4516	0.0523745	-0.0419442	0.0944278	0.451577	-0.0445976	0.0740305	0.0193058	0.186523
READ	0.0505305	0.107155	-0.757051	-0.162268	0.874478	-0.204758	0.107619	0.10506	0.79305	0.0779799	-0.061605	0.15135	0.151792
STAD	-0.35736	0.719085	-0.153107	0.0755085	0.597846	0.338139	0.468011	0.694518	0.415309	0.344179	0.569188	0.228709	-0.23379
THCA	0.0669036	-0.136305	-0.173738	-0.0370161	-0.286509	-0.22008	-0.0762877	-0.250771	0.031593	0.0501899	-0.195965	0.251638	0.293897
UCEC	-0.255914	0.00517386	-0.186404	-0.0836449	0.618518	-0.378017	-0.357939	0.0308297	0.862912	0.199565	0.129828	0.0332405	-0.134058
Table S2A.2 pValue of the heatmap exhibiting the transcriptional level of the UBXDF in TCGA tumor types compared to adjacent normal tissues
CancerType	UBXN6	UBXN4	UBXN10	UBXN2A	UBXN11	UBXN8	UBXN7	FAF2	ASPSCR1	NSFL1C	UBXN2B	FAF1	UBXN1
BLCA	0.332715	0.00196943	0.200468	0.0584905	2.41338e-07	0.71836	0.00573647	0.0803777	2.15931e-07	7.77374e-06	0.363753	0.522102	0.384042
BRCA	0.155726	2.19411e-05	0.213621	8.41881e-31	4.17461e-07	0.523432	7.61789e-05	1.07965e-18	9.41538e-36	0.0297156	1.52147e-11	0.00694699	0.367683
CHOL	1.90123e-05	4.06923e-06	0.00521895	1.57984e-08	9.02768e-09	0.586119	4.51384e-09	2.25692e-09	0.0353904	2.25692e-09	2.8128e-05	4.28815e-08	2.25692e-09
COAD	0.00982273	7.78555e-08	0.524681	0.32191	6.07536e-19	0.0994351	0.00234108	2.50386e-07	4.91237e-17	0.450242	0.0121703	3.95455e-10	0.0861921
ESCA	0.560792	0.00568797	0.137885	2.57043e-05	0.000360047	0.0633145	0.000386556	0.000119229	0.0357643	3.19984e-05	0.29167	0.00417295	0.0208267
GBM	0.0336028	0.0021611	0.0437923	0.00064614	0.46575	0.00154115	0.098202	0.0138913	0.120193	0.237023	0.295309	0.0651956	0.0588624
HNSC	0.897311	0.00186536	7.77729e-06	6.60911e-07	3.66226e-06	0.0584862	8.08147e-17	4.45814e-11	2.50875e-06	5.9938e-08	0.029625	0.406728	0.00267122
KICH	0.147941	1.49127e-08	2.34119e-05	1.28433e-09	4.23437e-12	3.76456e-10	0.0156246	0.47369	4.46556e-09	0.0164364	0.00447137	1.02054e-08	0.0237962
KIRC	2.06287e-05	0.169222	0.151334	8.59456e-06	7.47307e-24	7.79673e-08	0.0225957	4.57811e-28	0.0225533	2.52943e-12	8.70987e-06	9.26957e-11	0.000194441
KIRP	0.508327	0.738202	0.385279	0.225712	1.22092e-09	1.00016e-07	0.527822	9.05396e-07	2.75895e-05	0.000532588	0.0509123	0.22189	0.000928824
LIHC	3.94128e-05	1.99721e-07	0.00385874	4.07259e-12	3.03255e-18	1.54161e-07	4.61179e-10	8.08445e-20	9.12527e-22	1.14036e-24	2.60416e-14	2.50159e-24	1.3189e-21
LUAD	0.137461	3.93048e-23	0.698106	0.0300615	0.0255727	0.13154	0.0761155	4.6824e-16	1.69444e-07	2.10905e-06	0.0198	1.62407e-12	0.00457719
LUSC	0.00284607	2.76127e-17	3.81399e-22	6.29587e-19	5.69126e-07	0.00010025	4.94375e-21	1.10857e-05	2.2088e-08	4.59954e-20	0.0839239	6.25037e-11	0.0121983
PRAD	0.0121905	0.858701	2.46863e-21	4.92937e-05	1.03544e-08	0.627919	0.549125	0.0213605	1.08571e-15	0.0342111	0.143683	0.658089	0.00045472
READ	0.782254	0.100504	0.00183037	0.108649	7.37768e-06	0.168957	0.323157	0.159329	1.53575e-06	0.451506	0.851322	0.0789552	0.123376
STAD	6.53929e-07	2.10821e-14	0.52146	0.230747	5.25272e-10	0.000290654	9.08995e-07	1.04759e-15	0.000131367	2.34748e-06	2.89676e-08	0.00042121	0.00108269
THCA	0.0789651	0.000303073	0.0390907	0.200371	6.58123e-05	5.70895e-07	0.0764077	1.9841e-13	0.746076	0.0260577	4.64281e-06	4.4676e-14	2.53511e-09
UCEC	0.00967878	0.333936	0.744003	0.27235	7.77309e-05	9.07689e-05	7.8275e-06	0.354524	1.88663e-13	0.000147644	0.121394	0.566013	0.0736023
