# Supplementary material for: Exploring the role of ubiquitin regulatory X domain family proteins in cancers: bioinformatics insights, mechanisms, and implications for therapy
Source: J Transl Med. 2024 Feb 15;22:157. doi: 10.1186/s12967-024-04890-9 (PMC10870615; doi:10.1186/s12967-024-04890-9)
Supplement: Supplementary file 1 — Additional file 1: Figure S1. Gene alteration in UBXDF in cancers. A UBXDF gene alterations in TCGA. B The OncoPrint with mutation spectrum and UBXDF gene alteration. Figure S2. A expression profile of cancer-noncancer tissues using TCGA individual cancer types data (noncancer tissue sample size > =5). B Co-expression analysis between every two genes is presented. (Blue points indicate positive correlation, while red points indicate negative correlation.) C K-M curve of overall survival across cancer types and UBXDF members, p <0.05. D Forest map shows the univariate cox regression results of UBXDF for OS. E UBXDF members protein expression in normal tissues. F UBXDF members protein expression in tumour tissues. Figure S3. Correlation analysis between UBXD–F expression and TME. A–D The association between UBXD–F expression and stromal score, tumour purity, ESTIMATE score and immune score in 33 TCGA cancer types. (Red points indicate positive correlation, while blue points indicate negative correlation). Table S1. Abbreviations and full names of nouns in the text. Table S2. A logFC & p value of the heatmap exhibiting the transcriptional level of the UBXDF in TCGA tumour types compared to adjacent normal tissues. B Co-expression network of UBXDF. C COX analysis between UBXDF and OS. D–G Correlation coefficient & p value of DNAss or RNAss matrix. H Correlation coefficient of CTRL and UBXDF. I Correlation coefficient of GDSC and UBXDF. Table S3. A Estimatescore for TCGA tumour samples. [file 12967_2024_4890_MOESM1_ESM.zip › New folder/Table S2B.xlsx]

## Sheet: Sheet 1
Table S2B. Co-expression network of UBXDF
Data1	Data2	rho	pvalue	relation
UBXN1	UBXN4	-0.368229	0	negtive
UBXN4	UBXN1	-0.368229	0	negtive
UBXN4	UBXN6	-0.334651	1.18392e-268	negtive
UBXN6	UBXN4	-0.334651	1.18392e-268	negtive
UBXN2A	UBXN6	-0.314649	4.50423e-236	negtive
UBXN6	UBXN2A	-0.314649	4.50423e-236	negtive
UBXN7	UBXN6	-0.298367	2.3811e-211	negtive
UBXN6	UBXN7	-0.298367	2.3811e-211	negtive
ASPSCR1	FAF2	-0.283914	1.03565e-190	negtive
FAF2	ASPSCR1	-0.283914	1.03565e-190	negtive
ASPSCR1	UBXN7	-0.283225	9.3301e-190	negtive
UBXN7	ASPSCR1	-0.283225	9.3301e-190	negtive
UBXN1	UBXN2B	-0.279282	2.37346e-184	negtive
UBXN2B	UBXN1	-0.279282	2.37346e-184	negtive
UBXN1	FAF2	-0.270661	7.73108e-173	negtive
FAF2	UBXN1	-0.270661	7.73108e-173	negtive
ASPSCR1	UBXN4	-0.240847	3.41419e-136	negtive
UBXN4	ASPSCR1	-0.240847	3.41419e-136	negtive
UBXN2A	UBXN10	-0.230449	1.53291e-124	negtive
UBXN10	UBXN2A	-0.230449	1.53291e-124	negtive
UBXN1	UBXN7	-0.226335	4.35336e-120	negtive
UBXN7	UBXN1	-0.226335	4.35336e-120	negtive
UBXN2B	ASPSCR1	-0.225923	1.20042e-119	negtive
ASPSCR1	UBXN2B	-0.225923	1.20042e-119	negtive
UBXN2B	UBXN6	-0.220675	4.17056e-114	negtive
UBXN6	UBXN2B	-0.220675	4.17056e-114	negtive
FAF2	UBXN6	-0.219026	2.14943e-112	negtive
UBXN6	FAF2	-0.219026	2.14943e-112	negtive
UBXN1	UBXN2A	-0.163562	7.62689e-63	negtive
UBXN2A	UBXN1	-0.163562	7.62689e-63	negtive
UBXN7	UBXN10	-0.154261	5.09686e-56	negtive
UBXN10	UBXN7	-0.154261	5.09686e-56	negtive
VCP	UBXN11	-0.131733	3.33874e-41	negtive
UBXN2B	NSFL1C	-0.121283	3.8359e-35	negtive
NSFL1C	UBXN2B	-0.121283	3.8359e-35	negtive
FAF2	UBXN11	-0.118349	1.56165e-33	negtive
UBXN11	FAF2	-0.118349	1.56165e-33	negtive
ASPSCR1	UBXN2A	-0.112815	1.32195e-30	negtive
UBXN2A	ASPSCR1	-0.112815	1.32195e-30	negtive
VCP	UBXN2B	-0.111206	8.83032e-30	negtive
NSFL1C	UBXN4	-0.108975	1.17349e-28	negtive
UBXN4	NSFL1C	-0.108975	1.17349e-28	negtive
UBXN11	UBXN2A	-0.107844	4.26495e-28	negtive
UBXN2A	UBXN11	-0.107844	4.26495e-28	negtive
NSFL1C	UBXN10	-0.105836	4.08501e-27	negtive
UBXN10	NSFL1C	-0.105836	4.08501e-27	negtive
VCP	UBXN10	-0.0957515	1.81437e-22	negtive
UBXN7	UBXN11	-0.0955104	2.31298e-22	negtive
UBXN11	UBXN7	-0.0955104	2.31298e-22	negtive
VCP	UBXN8	-0.0871886	6.92471e-19	negtive
NSFL1C	UBXN8	-0.0722613	1.95194e-13	negtive
UBXN8	NSFL1C	-0.0722613	1.95194e-13	negtive
UBXN11	UBXN4	-0.0708428	5.70482e-13	negtive
UBXN4	UBXN11	-0.0708428	5.70482e-13	negtive
UBXN1	UBXN10	-0.0574422	5.1732e-09	negtive
UBXN10	UBXN1	-0.0574422	5.1732e-09	negtive
UBXN7	UBXN8	-0.0425122	1.54901e-05	negtive
UBXN8	UBXN7	-0.0425122	1.54901e-05	negtive
ASPSCR1	UBXN10	-0.0289091	0.00330275	negtive
UBXN10	ASPSCR1	-0.0289091	0.00330275	negtive
VCP	UBXN6	-0.0202832	0.0392856	negtive
UBXN2B	UBXN11	-0.0167478	0.0887815	negtive
UBXN11	UBXN2B	-0.0167478	0.0887815	negtive
NSFL1C	FAF2	-0.016372	0.0961808	negtive
FAF2	NSFL1C	-0.016372	0.0961808	negtive
UBXN8	UBXN2A	-0.00873912	0.374543	negtive
UBXN2A	UBXN8	-0.00873912	0.374543	negtive
FAF1	UBXN6	-0.0086588	0.37895	negtive
UBXN6	FAF1	-0.0086588	0.37895	negtive
FAF1	UBXN10	-0.00455199	0.643703	negtive
UBXN10	FAF1	-0.00455199	0.643703	negtive
VCP	UBXN1	0.0137562	0.162166	positive
UBXN8	UBXN11	0.0224875	0.022299	positive
UBXN11	UBXN8	0.0224875	0.022299	positive
ASPSCR1	UBXN8	0.0279138	0.00455589	positive
UBXN8	ASPSCR1	0.0279138	0.00455589	positive
UBXN1	UBXN8	0.0287942	0.00342941	positive
UBXN8	UBXN1	0.0287942	0.00342941	positive
NSFL1C	UBXN7	0.0408585	3.27649e-05	positive
UBXN7	NSFL1C	0.0408585	3.27649e-05	positive
UBXN10	UBXN6	0.0444171	6.31881e-06	positive
UBXN6	UBXN10	0.0444171	6.31881e-06	positive
FAF2	UBXN8	0.0486584	7.53333e-07	positive
UBXN8	FAF2	0.0486584	7.53333e-07	positive
VCP	ASPSCR1	0.0505958	2.68511e-07	positive
FAF1	ASPSCR1	0.0525001	9.38786e-08	positive
ASPSCR1	FAF1	0.0525001	9.38786e-08	positive
UBXN8	UBXN10	0.0534491	5.48513e-08	positive
UBXN10	UBXN8	0.0534491	5.48513e-08	positive
UBXN1	FAF1	0.0619139	3.03299e-10	positive
FAF1	UBXN1	0.0619139	3.03299e-10	positive
FAF1	UBXN8	0.0684553	3.31023e-12	positive
UBXN8	FAF1	0.0684553	3.31023e-12	positive
FAF1	FAF2	0.0688925	2.40953e-12	positive
FAF2	FAF1	0.0688925	2.40953e-12	positive
FAF2	UBXN10	0.069726	1.30799e-12	positive
UBXN10	FAF2	0.069726	1.30799e-12	positive
UBXN8	UBXN4	0.0734476	7.83455e-14	positive
UBXN4	UBXN8	0.0734476	7.83455e-14	positive
FAF1	UBXN2B	0.100767	1.01242e-24	positive
UBXN2B	FAF1	0.100767	1.01242e-24	positive
NSFL1C	UBXN6	0.10338	6.11256e-26	positive
UBXN6	NSFL1C	0.10338	6.11256e-26	positive
FAF1	NSFL1C	0.12498	3.1525e-37	positive
NSFL1C	FAF1	0.12498	3.1525e-37	positive
NSFL1C	UBXN2A	0.127967	5.84166e-39	positive
UBXN2A	NSFL1C	0.127967	5.84166e-39	positive
VCP	FAF1	0.131298	6.11147e-41	positive
VCP	UBXN4	0.132234	1.66223e-41	positive
FAF1	UBXN4	0.136131	6.61225e-44	positive
UBXN4	FAF1	0.136131	6.61225e-44	positive
NSFL1C	UBXN11	0.137067	1.71049e-44	positive
UBXN11	NSFL1C	0.137067	1.71049e-44	positive
UBXN8	UBXN6	0.153954	8.42092e-56	positive
UBXN6	UBXN8	0.153954	8.42092e-56	positive
UBXN2B	UBXN10	0.154835	1.98552e-56	positive
UBXN10	UBXN2B	0.154835	1.98552e-56	positive
VCP	UBXN7	0.154962	1.61254e-56	positive
VCP	UBXN2A	0.162151	8.80628e-62	positive
NSFL1C	ASPSCR1	0.171974	2.2339e-69	positive
ASPSCR1	NSFL1C	0.171974	2.2339e-69	positive
UBXN10	UBXN4	0.173874	6.69685e-71	positive
UBXN4	UBXN10	0.173874	6.69685e-71	positive
FAF1	UBXN7	0.18784	1.20879e-82	positive
UBXN7	FAF1	0.18784	1.20879e-82	positive
UBXN2B	UBXN8	0.191563	6.15401e-86	positive
UBXN8	UBXN2B	0.191563	6.15401e-86	positive
FAF1	UBXN11	0.217034	2.40472e-110	positive
UBXN11	FAF1	0.217034	2.40472e-110	positive
VCP	FAF2	0.222864	2.1236e-116	positive
UBXN1	NSFL1C	0.228835	8.7813e-123	positive
NSFL1C	UBXN1	0.228835	8.7813e-123	positive
VCP	NSFL1C	0.230675	8.68553e-125	positive
ASPSCR1	UBXN6	0.230929	4.57238e-125	positive
UBXN6	ASPSCR1	0.230929	4.57238e-125	positive
UBXN2B	UBXN2A	0.23973	6.49729e-135	positive
UBXN2A	UBXN2B	0.23973	6.49729e-135	positive
FAF2	UBXN2A	0.240255	1.62883e-135	positive
UBXN2A	FAF2	0.240255	1.62883e-135	positive
UBXN11	UBXN10	0.275229	6.91587e-179	positive
UBXN10	UBXN11	0.275229	6.91587e-179	positive
FAF1	UBXN2A	0.275971	7.01962e-180	positive
UBXN2A	FAF1	0.275971	7.01962e-180	positive
UBXN11	UBXN6	0.291702	1.10984e-201	positive
UBXN6	UBXN11	0.291702	1.10984e-201	positive
UBXN2A	UBXN4	0.324174	2.79964e-251	positive
UBXN4	UBXN2A	0.324174	2.79964e-251	positive
UBXN1	UBXN11	0.349144	7.82471e-294	positive
UBXN11	UBXN1	0.349144	7.82471e-294	positive
UBXN2B	FAF2	0.361934	3.42774148342419e-317	positive
FAF2	UBXN2B	0.361934	3.42774148342419e-317	positive
ASPSCR1	UBXN11	0.36447	5.92878775009496e-322	positive
UBXN11	ASPSCR1	0.36447	5.92878775009496e-322	positive
FAF2	UBXN7	0.367599	0	positive
UBXN7	FAF2	0.367599	0	positive
UBXN1	ASPSCR1	0.384043	0	positive
ASPSCR1	UBXN1	0.384043	0	positive
UBXN2B	UBXN7	0.411101	0	positive
UBXN7	UBXN2B	0.411101	0	positive
FAF2	UBXN4	0.430395	0	positive
UBXN4	FAF2	0.430395	0	positive
UBXN2B	UBXN4	0.454963	0	positive
UBXN4	UBXN2B	0.454963	0	positive
UBXN7	UBXN4	0.48436	0	positive
UBXN4	UBXN7	0.48436	0	positive
UBXN1	UBXN6	0.52002	0	positive
UBXN6	UBXN1	0.52002	0	positive
UBXN7	UBXN2A	0.532057	0	positive
UBXN2A	UBXN7	0.532057	0	positive
UBXN6	UBXN6	1	0	positive
UBXN4	UBXN4	1	0	positive
UBXN10	UBXN10	1	0	positive
UBXN2A	UBXN2A	1	0	positive
UBXN11	UBXN11	1	0	positive
UBXN8	UBXN8	1	0	positive
UBXN7	UBXN7	1	0	positive
FAF2	FAF2	1	0	positive
ASPSCR1	ASPSCR1	1	0	positive
NSFL1C	NSFL1C	1	0	positive
UBXN2B	UBXN2B	1	0	positive
FAF1	FAF1	1	0	positive
UBXN1	UBXN1	1	0	positive
