# Supplementary material for: Exploring the role of ubiquitin regulatory X domain family proteins in cancers: bioinformatics insights, mechanisms, and implications for therapy
Source: J Transl Med. 2024 Feb 15;22:157. doi: 10.1186/s12967-024-04890-9 (PMC10870615; doi:10.1186/s12967-024-04890-9)
Supplement: Supplementary file 1 — Additional file 1: Figure S1. Gene alteration in UBXDF in cancers. A UBXDF gene alterations in TCGA. B The OncoPrint with mutation spectrum and UBXDF gene alteration. Figure S2. A expression profile of cancer-noncancer tissues using TCGA individual cancer types data (noncancer tissue sample size > =5). B Co-expression analysis between every two genes is presented. (Blue points indicate positive correlation, while red points indicate negative correlation.) C K-M curve of overall survival across cancer types and UBXDF members, p <0.05. D Forest map shows the univariate cox regression results of UBXDF for OS. E UBXDF members protein expression in normal tissues. F UBXDF members protein expression in tumour tissues. Figure S3. Correlation analysis between UBXD–F expression and TME. A–D The association between UBXD–F expression and stromal score, tumour purity, ESTIMATE score and immune score in 33 TCGA cancer types. (Red points indicate positive correlation, while blue points indicate negative correlation). Table S1. Abbreviations and full names of nouns in the text. Table S2. A logFC & p value of the heatmap exhibiting the transcriptional level of the UBXDF in TCGA tumour types compared to adjacent normal tissues. B Co-expression network of UBXDF. C COX analysis between UBXDF and OS. D–G Correlation coefficient & p value of DNAss or RNAss matrix. H Correlation coefficient of CTRL and UBXDF. I Correlation coefficient of GDSC and UBXDF. Table S3. A Estimatescore for TCGA tumour samples. [file 12967_2024_4890_MOESM1_ESM.zip › New folder/Table S2C.xlsx]

## Sheet: SHEET1
Table S2C. COX analysis between UBXN1 and OS						Table S2C. COX analysis between UBXN2A and OS						Table S2C. COX analysis between UBXN2B and OS						Table S2C. COX analysis between UBXN4 and OS						Table S2C. COX analysis between UBXN6 and OS						Table S2C. COX analysis between UBXN7 and OS						Table S2C. COX analysis between UBXN8 and OS						Table S2C. COX analysis between UBXN10 and OS						Table S2C. COX analysis between UBXN11 and OS
cancer	HR	HR.95L	HR.95H	pvalue		cancer	HR	HR.95L	HR.95H	pvalue		cancer	HR	HR.95L	HR.95H	pvalue		cancer	HR	HR.95L	HR.95H	pvalue		cancer	HR	HR.95L	HR.95H	pvalue		cancer	HR	HR.95L	HR.95H	pvalue		cancer	HR	HR.95L	HR.95H	pvalue		cancer	HR	HR.95L	HR.95H	pvalue		cancer	HR
ACC	2.07766	1.15334	3.74276	0.014891		ACC	4.02828	1.93024	8.40676	0.000205638		ACC	0.709805	0.360129	1.39901	0.322128		ACC	2.38978	1.10899	5.14979	0.0261449		ACC	0.773802	0.384199	1.55849	0.472846		ACC	2.62591	1.29443	5.32696	0.00747205		ACC	1.44927	0.739614	2.83983	0.279639		ACC	0.76184	0.540607	1.07361	0.120145		ACC	3.46922
BLCA	1.00966	0.752977	1.35384	0.948788		BLCA	1.23673	0.877872	1.74228	0.224341		BLCA	0.868573	0.656053	1.14994	0.325036		BLCA	0.764101	0.582961	1.00153	0.0513054		BLCA	0.758009	0.537919	1.06815	0.113371		BLCA	1.23389	0.92652	1.64322	0.15048		BLCA	1.32138	1.00103	1.74425	0.0491578		BLCA	0.94564	0.802743	1.11397	0.503696		BLCA	0.801756
BRCA	0.715738	0.575259	0.890522	0.00269934		BRCA	1.11047	0.786663	1.56757	0.551348		BRCA	1.31691	1.01907	1.7018	0.0353474		BRCA	1.09524	0.763799	1.57049	0.620818		BRCA	0.848787	0.651664	1.10554	0.224031		BRCA	1.34746	1.00996	1.79775	0.0426257		BRCA	1.20167	0.933283	1.54724	0.154284		BRCA	0.889176	0.768691	1.02855	0.113855		BRCA	0.682194
CESC	0.543968	0.300201	0.985674	0.0446921		CESC	1.27377	0.745445	2.17654	0.376025		CESC	1.06131	0.680632	1.65492	0.7929		CESC	0.976417	0.64782	1.47169	0.909231		CESC	0.633083	0.367091	1.09181	0.100162		CESC	0.93044	0.652116	1.32755	0.690949		CESC	1.11328	0.638365	1.94151	0.705299		CESC	1.031	0.839984	1.26544	0.770293		CESC	0.526402
CHOL	1.16011	0.569812	2.36191	0.682236		CHOL	1.4747	0.484299	4.49046	0.494137		CHOL	0.902797	0.372751	2.18656	0.820758		CHOL	1.30708	0.46014	3.71291	0.615148		CHOL	1.04772	0.334455	3.28214	0.93622		CHOL	0.61314	0.191726	1.96082	0.409539		CHOL	1.84877	0.848913	4.02629	0.121746		CHOL	1.66388	0.698073	3.96589	0.250596		CHOL	1.17073
COAD	1.5046	0.984289	2.29995	0.0591839		COAD	0.600031	0.349374	1.03052	0.0641675		COAD	0.792633	0.556627	1.1287	0.197526		COAD	0.974977	0.702776	1.35261	0.879413		COAD	1.29602	0.87884	1.91123	0.190767		COAD	1.10257	0.799025	1.52143	0.55229		COAD	0.663425	0.474678	0.927224	0.016291		COAD	0.849948	0.665121	1.08614	0.193767		COAD	1.40224
DLBC	0.812593	0.294494	2.24217	0.688609		DLBC	1.24989	0.247444	6.31344	0.787217		DLBC	0.886379	0.179269	4.38262	0.882416		DLBC	1.71685	0.693981	4.24734	0.242198		DLBC	0.571751	0.133818	2.44287	0.450542		DLBC	0.896564	0.324364	2.47816	0.83329		DLBC	0.114536	0.00946821	1.38553	0.0884565		DLBC	6.92068	0.587878	81.4723	0.124122		DLBC	0.406601
ESCA	0.800871	0.445297	1.44038	0.458402		ESCA	1.09297	0.572886	2.0852	0.787368		ESCA	1.04393	0.660556	1.6498	0.853929		ESCA	1.33833	0.799729	2.23965	0.267308		ESCA	0.592138	0.326053	1.07537	0.0852001		ESCA	0.958055	0.655506	1.40025	0.824855		ESCA	0.894348	0.519476	1.53974	0.687068		ESCA	1.0115	0.782271	1.3079	0.930501		ESCA	1.11527
GBM	0.861114	0.51771	1.4323	0.564622		GBM	0.974555	0.552445	1.71919	0.929084		GBM	0.846121	0.540696	1.32407	0.464575		GBM	0.751294	0.419271	1.34625	0.336606		GBM	1.06681	0.658497	1.72829	0.792773		GBM	0.947673	0.691859	1.29807	0.737766		GBM	1.13003	0.702009	1.81903	0.614751		GBM	1.21844	1.0013	1.48266	0.0484997		GBM	1.11648
HNSC	1.04969	0.807553	1.36442	0.71703		HNSC	1.06154	0.774831	1.45435	0.710042		HNSC	0.888216	0.704756	1.11943	0.315281		HNSC	1.08098	0.857446	1.3628	0.510016		HNSC	0.718336	0.520754	0.990883	0.043824		HNSC	0.992808	0.811995	1.21388	0.9439		HNSC	0.906956	0.685051	1.20074	0.495142		HNSC	1.07287	0.772744	1.48957	0.674389		HNSC	0.758839
KICH	1.08849	0.234449	5.05363	0.913798		KICH	5.36783	1.03519	27.8341	0.0453761		KICH	5.80132	1.18621	28.3722	0.0299453		KICH	1.93889	0.709142	5.3012	0.196974		KICH	0.157436	0.0281552	0.880341	0.0352842		KICH	7.15412	1.30543	39.2065	0.0233872		KICH	3.27156	1.02912	10.4003	0.0445797		KICH	1.54185	0.434036	5.47718	0.503195		KICH	3.79634
KIRC	1.34556	0.933475	1.93955	0.111618		KIRC	0.678883	0.401719	1.14728	0.147967		KIRC	0.568112	0.438084	0.736734	2.0085e-05		KIRC	0.828091	0.613128	1.11842	0.218652		KIRC	0.802378	0.595967	1.08028	0.146765		KIRC	0.696827	0.519918	0.93393	0.0156314		KIRC	0.737267	0.512897	1.05979	0.099698		KIRC	0.681304	0.555532	0.835552	0.000228349		KIRC	1.37408
KIRP	0.853071	0.441438	1.64855	0.636379		KIRP	1.55379	0.700714	3.44541	0.278086		KIRP	1.28206	0.715226	2.29814	0.40404		KIRP	2.40007	1.30043	4.42956	0.00510769		KIRP	0.313626	0.16375	0.600679	0.000470184		KIRP	1.59627	0.879751	2.89636	0.123927		KIRP	2.13128	1.21825	3.72858	0.00800739		KIRP	0.56636	0.363461	0.882525	0.0119993		KIRP	0.648469
LAML	1.77411	0.962372	3.27052	0.0662007		LAML	0.624391	0.369985	1.05373	0.0777404		LAML	1.21319	0.757914	1.94196	0.420736		LAML	0.712752	0.345542	1.4702	0.359317		LAML	1.57215	1.00657	2.45552	0.0467276		LAML	0.679517	0.382561	1.20698	0.18745		LAML	0.816501	0.463974	1.43688	0.482052		LAML	1.36047	0.853989	2.16733	0.195101		LAML	1.33814
LGG	0.420588	0.302613	0.584558	2.51602e-07		LGG	2.28106	1.40109	3.71371	0.000912569		LGG	1.29208	0.797909	2.09231	0.297422		LGG	3.46101	1.93011	6.2062	3.08768e-05		LGG	1.06149	0.6656	1.69285	0.802137		LGG	0.783383	0.525111	1.16868	0.23162		LGG	1.71406	1.01968	2.88129	0.0419998		LGG	1.5198	1.26039	1.8326	1.16816e-05		LGG	1.48124
LIHC	1.27807	0.946063	1.72658	0.109892		LIHC	2.5428	1.65637	3.9036	1.97737e-05		LIHC	0.970885	0.763084	1.23527	0.809973		LIHC	1.07732	0.835435	1.38924	0.565929		LIHC	1.09109	0.765186	1.5558	0.630117		LIHC	1.35637	0.961677	1.91305	0.0823432		LIHC	1.05371	0.800694	1.38667	0.708852		LIHC	0.894317	0.755546	1.05857	0.194182		LIHC	1.40021
LUAD	1.08666	0.829164	1.42412	0.546978		LUAD	1.11596	0.764994	1.62795	0.569026		LUAD	0.897829	0.699577	1.15226	0.397202		LUAD	1.0167	0.711838	1.45212	0.927452		LUAD	1.00877	0.754498	1.34875	0.952988		LUAD	1.0734	0.845173	1.36325	0.561416		LUAD	1.04467	0.779748	1.3996	0.769643		LUAD	0.963602	0.844369	1.09967	0.582208		LUAD	0.777488
LUSC	1.07166	0.769522	1.49241	0.682138		LUSC	1.00431	0.744196	1.35535	0.977542		LUSC	1.22275	0.928722	1.60986	0.151848		LUSC	0.877913	0.645303	1.19437	0.407082		LUSC	0.990068	0.715908	1.36922	0.951886		LUSC	0.889691	0.72999	1.08433	0.246908		LUSC	0.835558	0.620483	1.12518	0.236733		LUSC	1.16336	0.976954	1.38533	0.0894562		LUSC	1.07174
MESO	0.910952	0.528104	1.57134	0.737409		MESO	0.900671	0.495505	1.63713	0.7315		MESO	0.404841	0.229303	0.714756	0.00182193		MESO	0.83276	0.498141	1.39215	0.485158		MESO	0.768737	0.474794	1.24466	0.284727		MESO	1.0821	0.603542	1.94011	0.791104		MESO	1.4113	0.884558	2.25171	0.148363		MESO	0.832681	0.599352	1.15685	0.275063		MESO	0.839698
OV	0.986476	0.753537	1.29142	0.92108		OV	0.695782	0.507959	0.953054	0.0238526		OV	0.90575	0.687622	1.19307	0.481318		OV	0.898777	0.685353	1.17866	0.440378		OV	0.991944	0.773586	1.27194	0.949159		OV	1.1722	0.931966	1.47437	0.174519		OV	0.826757	0.650396	1.05094	0.120163		OV	1.01067	0.871624	1.1719	0.888201		OV	0.983681
PAAD	0.955007	0.612735	1.48847	0.838884		PAAD	1.50515	0.701789	3.22814	0.293569		PAAD	1.60312	0.982916	2.61467	0.0586345		PAAD	1.21545	0.77185	1.91401	0.399682		PAAD	0.464941	0.294741	0.733425	0.000990994		PAAD	1.519	0.893252	2.58311	0.122772		PAAD	0.815438	0.47245	1.40743	0.463755		PAAD	1.1587	0.879936	1.52578	0.294157		PAAD	0.659925
PCPG	3.18568	0.940628	10.7891	0.0626563		PCPG	8.4106	1.0667	66.3148	0.0432534		PCPG	0.606628	0.0939478	3.91704	0.599415		PCPG	0.407938	0.123611	1.34627	0.141054		PCPG	1.5318	0.173181	13.5489	0.701404		PCPG	1.33247	0.275659	6.44086	0.721054		PCPG	0.436897	0.0746589	2.55668	0.358301		PCPG	0.333542	0.0645177	1.72433	0.190214		PCPG	0.40973
PRAD	0.59178	0.188813	1.85476	0.368073		PRAD	1.04617	0.180697	6.05696	0.959821		PRAD	1.51717	0.47618	4.83392	0.480783		PRAD	1.64131	0.666932	4.03925	0.280862		PRAD	0.381627	0.158166	0.9208	0.0320671		PRAD	2.6049	0.847005	8.01115	0.0948651		PRAD	0.502682	0.155685	1.62308	0.250103		PRAD	0.47704	0.0962995	2.36312	0.364621		PRAD	1.10034
READ	1.03471	0.440283	2.43167	0.937617		READ	0.66228	0.248199	1.76719	0.410568		READ	0.601311	0.282354	1.28057	0.187248		READ	0.837583	0.409437	1.71344	0.627439		READ	1.13333	0.386969	3.31923	0.819424		READ	0.590851	0.264232	1.32121	0.199998		READ	0.780203	0.411401	1.47962	0.447184		READ	0.909452	0.578763	1.42909	0.680628		READ	0.813392
SARC	0.929328	0.678855	1.27222	0.647372		SARC	1.55823	0.984658	2.46592	0.0582322		SARC	0.909461	0.677037	1.22167	0.528523		SARC	1.01735	0.704086	1.46998	0.92703		SARC	0.679909	0.461906	1.0008	0.0504771		SARC	1.14111	0.784566	1.65968	0.489819		SARC	1.15823	0.838398	1.60007	0.372975		SARC	0.634515	0.373295	1.07853	0.0928306		SARC	1.11836
SKCM	0.764064	0.5825	1.00222	0.0519026		SKCM	0.78313	0.623766	0.983209	0.0352185		SKCM	0.671175	0.543997	0.828085	0.000199345		SKCM	0.701189	0.594594	0.826894	2.45156e-05		SKCM	0.982968	0.745825	1.29551	0.902936		SKCM	0.762282	0.587734	0.988668	0.0407702		SKCM	0.793112	0.621166	1.01265	0.0630124		SKCM	0.892399	0.746489	1.06683	0.211384		SKCM	0.78624
STAD	0.876985	0.59609	1.29025	0.505189		STAD	0.747922	0.478997	1.16783	0.201408		STAD	1.09675	0.792836	1.51717	0.576968		STAD	0.854471	0.584458	1.24923	0.417016		STAD	0.843253	0.551471	1.28941	0.431378		STAD	1.03698	0.728887	1.4753	0.840018		STAD	0.970576	0.705941	1.33441	0.854117		STAD	1.04532	0.876903	1.24609	0.620955		STAD	0.6937
TGCT	1.26316	0.107611	14.8274	0.85251		TGCT	0.391005	0.0220329	6.93893	0.522236		TGCT	0.394663	0.0370155	4.20795	0.441334		TGCT	0.57482	0.0656145	5.03574	0.617042		TGCT	0.398186	0.0459453	3.45089	0.403288		TGCT	1.26896	0.196441	8.19714	0.802396		TGCT	0.811395	0.253003	2.60219	0.725206		TGCT	0.0182363	5.90165e-05	5.63505	0.171031		TGCT	1.19919
THCA	0.234429	0.0664539	0.826992	0.0241144		THCA	3.02766	0.351999	26.0419	0.312987		THCA	1.04733	0.272812	4.02073	0.94628		THCA	1.31031	0.356661	4.81385	0.683949		THCA	0.488999	0.140323	1.70407	0.261377		THCA	1.37289	0.379563	4.96576	0.628999		THCA	1.23357	0.304088	5.0041	0.768914		THCA	0.980591	0.415839	2.31233	0.964282		THCA	0.956912
THYM	0.54053	0.159017	1.83737	0.324386		THYM	0.676255	0.111868	4.08802	0.670014		THYM	1.45565	0.326221	6.49538	0.622707		THYM	0.821488	0.336241	2.00702	0.666145		THYM	3.31236	0.522118	21.0138	0.203888		THYM	0.488575	0.158014	1.51066	0.213626		THYM	0.642513	0.153188	2.69488	0.545353		THYM	0.569321	0.0389144	8.32922	0.680711		THYM	0.217182
UCEC	0.865146	0.602005	1.24331	0.433672		UCEC	1.33915	0.846779	2.11782	0.211745		UCEC	1.56062	1.16522	2.09019	0.00282912		UCEC	1.06807	0.777269	1.46766	0.684669		UCEC	0.549436	0.393349	0.767461	0.000444462		UCEC	1.43434	1.0494	1.96047	0.0236728		UCEC	1.098	0.773955	1.55771	0.600329		UCEC	0.732607	0.616076	0.87118	0.000431242		UCEC	0.658389
UCS	0.75355	0.411002	1.38159	0.360259		UCS	0.664593	0.251789	1.75418	0.409331		UCS	1.11038	0.708407	1.74045	0.647957		UCS	1.79703	0.761245	4.24213	0.181069		UCS	0.907154	0.477952	1.72178	0.765672		UCS	0.747524	0.383655	1.45649	0.392529		UCS	1.31361	0.795535	2.16907	0.286408		UCS	1.23815	0.770412	1.98987	0.377521		UCS	0.965779
UVM	0.308135	0.126901	0.748198	0.00929899		UVM	1.24785	0.641108	2.42879	0.514637		UVM	2.24898	1.32819	3.80812	0.00255959		UVM	1.51043	0.956537	2.38505	0.0768405		UVM	0.591126	0.186722	1.87139	0.371252		UVM	0.319734	0.135083	0.756793	0.00949021		UVM	1.75934	0.729574	4.24257	0.208422		UVM	0.297492	0.0831036	1.06495	0.0624271		UVM	0.191357
[truncated: 23 more columns]
