# Supplementary material for: Exploring the role of ubiquitin regulatory X domain family proteins in cancers: bioinformatics insights, mechanisms, and implications for therapy
Source: J Transl Med. 2024 Feb 15;22:157. doi: 10.1186/s12967-024-04890-9 (PMC10870615; doi:10.1186/s12967-024-04890-9)
Supplement: Supplementary file 1 — Additional file 1: Figure S1. Gene alteration in UBXDF in cancers. A UBXDF gene alterations in TCGA. B The OncoPrint with mutation spectrum and UBXDF gene alteration. Figure S2. A expression profile of cancer-noncancer tissues using TCGA individual cancer types data (noncancer tissue sample size > =5). B Co-expression analysis between every two genes is presented. (Blue points indicate positive correlation, while red points indicate negative correlation.) C K-M curve of overall survival across cancer types and UBXDF members, p <0.05. D Forest map shows the univariate cox regression results of UBXDF for OS. E UBXDF members protein expression in normal tissues. F UBXDF members protein expression in tumour tissues. Figure S3. Correlation analysis between UBXD–F expression and TME. A–D The association between UBXD–F expression and stromal score, tumour purity, ESTIMATE score and immune score in 33 TCGA cancer types. (Red points indicate positive correlation, while blue points indicate negative correlation). Table S1. Abbreviations and full names of nouns in the text. Table S2. A logFC & p value of the heatmap exhibiting the transcriptional level of the UBXDF in TCGA tumour types compared to adjacent normal tissues. B Co-expression network of UBXDF. C COX analysis between UBXDF and OS. D–G Correlation coefficient & p value of DNAss or RNAss matrix. H Correlation coefficient of CTRL and UBXDF. I Correlation coefficient of GDSC and UBXDF. Table S3. A Estimatescore for TCGA tumour samples. [file 12967_2024_4890_MOESM1_ESM.zip › New folder/Table S2D-G.xlsx]

## Sheet: Table S2D, E
Table S2D. correaltion coefficient of DNAss matrix															Table S2F. correaltion coefficient of RNAss matrix
CancerType	UBXN6	UBXN4	UBXN10	UBXN2A	UBXN11	UBXN8	UBXN7	FAF2	ASPSCR1	NSFL1C	UBXN2B	FAF1	UBXN1		CancerType	UBXN6	UBXN4	UBXN10	UBXN2A	UBXN11	UBXN8	UBXN7	FAF2	ASPSCR1	NSFL1C	UBXN2B	FAF1	UBXN1
ACC	-0.124976	0.118173	0.0495075	-0.230946	0.018197	-0.0322842	-0.18613	-0.270021	-0.0687034	-0.114455	0.151229	0.0190316	0.0731041		ACC	0.130717	0.278519	-0.253076	0.386512	-0.044601	0.229353	0.0446768	0.382542	0.0296033	0.27991	-0.092983	0.28684	-0.0469025
BLCA	0.0963764	0.130001	0.0904432	0.00163879	0.043718	0.00294964	0.0215039	-0.181229	0.145538	0.139096	0.0301971	-0.0182676	-0.0682212		BLCA	-0.139676	0.159639	-0.163384	0.323157	0.098979	-0.0284207	0.264899	0.183853	0.105642	0.176938	0.132773	0.240079	0.0224253
BRCA	-0.0909543	-0.0488122	-0.17985	0.0242127	-0.0327808	-0.205184	-0.0244182	-0.146301	0.0732208	0.143023	-0.0945159	0.171139	0.0327075		BRCA	-0.295423	0.0433739	-0.387453	0.228298	-0.234359	-0.15436	0.174671	0.00124749	0.0242872	0.173586	0.191932	0.433426	-0.0991026
CESC	-0.0949972	-0.0490796	-0.285878	0.319468	-0.224906	-0.00510105	0.157588	-0.109896	-0.145824	0.286415	-0.0279654	0.166896	-0.155433		CESC	0.157374	-0.0543705	-0.30812	0.136759	0.0697357	0.0277773	0.0618337	-0.0976856	0.163634	0.251016	0.0203813	0.316685	0.131935
CHOL	-0.400772	0.18816	0.242986	0.175032	-0.0851995	-0.312999	0.220335	0.0190476	0.203089	0.198198	-0.0648649	0.288288	-0.282111		CHOL	0.125869	-0.163192	-0.124324	-0.211068	0.232432	0.0985843	-0.229344	-0.362162	0.627284	0.12278	-0.1861	0.331532	0.119434
COAD	-0.0356232	-9.25e-05	0.0696242	-0.189986	0.120093	0.0501611	-0.0924795	-0.190115	0.188433	0.120689	0.000647795	0.214645	0.0621092		COAD	-0.251598	0.122706	0.16163	0.0565293	0.17331	0.246108	-0.151869	0.0621921	0.114738	-0.0249794	0.0925929	0.373946	-0.0440356
DLBC	-0.186496	0.0316978	-0.194963	0.15914	0.0264872	0.0223621	0.0805471	0.0666522	-0.123317	0.0165002	0.0335432	0.429548	-0.0551455		DLBC	-0.198328	-0.120821	-0.00781589	-0.114742	0.0915111	0.099327	-0.050152	-0.0886887	-0.0540599	0.0921624	-0.110291	0.341728	-0.00195397
ESCA	-0.0704002	0.00135064	-0.0839857	0.118748	-0.0436511	0.136028	0.0188503	-0.171912	0.0430388	-0.0531964	-0.0337572	0.169064	-0.0708866		ESCA	-0.281407	0.128624	0.0402233	0.196244	0.0493291	0.237361	-0.102857	0.155561	0.275193	0.135509	0.163243	0.287047	0.152344
GBM	0.246448	0.0211214	0.0229935	0.308468	0.209389	0.110935	0.192204	0.314084	0.264065	0.397657	0.275682	0.19494	0.262865		GBM	0.114166	-0.0415909	-0.351399	0.358939	-0.0923074	0.179826	0.0468063	0.072057	0.352669	0.213151	0.162131	0.47839	0.417358
HNSC	0.0561001	0.120757	-0.00229269	0.0496568	0.136463	0.237667	0.122623	-0.252369	0.273568	0.0491056	0.114418	0.216004	-0.0017675		HNSC	0.0243296	0.0500993	-0.355909	0.187184	0.312504	0.321004	0.0795511	0.0560978	0.258608	0.107573	0.130285	0.408269	0.217481
KICH	0.172299	-0.231822	-0.0833333	-0.3375	-0.0994963	-0.0619505	0.0928571	-0.056685	-0.172619	0.181593	-0.0785714	-0.0163004	0.0150641		KICH	0.0774725	-0.0717949	0.328938	-0.226465	0.102976	-0.00480769	0.145055	0.224359	-0.189698	0.0825549	0.19533	0.245375	-0.0956502
KIRC	-0.15418	-0.0754642	0.0615421	0.133141	-0.0542216	-0.223879	0.0405296	-0.0873274	-0.0440566	-0.0784055	-0.201922	-0.0559645	-0.0221318		KIRC	0.0472567	0.171322	0.0018753	-0.129636	-0.124292	0.0436905	-0.102055	0.186108	0.00274969	0.0633834	0.207442	0.144634	-0.159145
KIRP	-0.19477	0.010241	0.0858853	-0.0137466	0.0963424	-0.0308777	0.0125211	-0.107104	0.0800282	0.0357691	-0.276628	-0.0825974	0.121189		KIRP	0.0788339	-0.115287	-0.4835	-0.263963	-0.427333	0.340701	-0.330468	-0.108011	0.0603588	-0.100186	-0.070762	0.0529847	0.0172686
LAML	-0.070542	0.00236547	0.294321	-0.158401	0.0370034	0.126502	-0.132714	0.0373107	-0.165057	-0.0874371	0.136401	-0.0239138	-0.00651891		LAML	-0.263848	0.444465	-0.199941	0.422654	-0.377574	0.34221	0.305188	0.3708	-0.21908	-0.179846	0.107416	0.546713	-0.424642
LGG	0.173264	0.0089483	0.279152	0.0159065	0.334862	0.135379	-0.295595	-0.0089764	0.0687486	-0.00650443	-0.0871739	0.296597	-0.412191		LGG	0.0772763	-0.163418	-0.0580595	-0.0721518	-0.47569	0.152662	0.332947	0.275168	0.00557986	0.284729	0.329586	-0.116058	0.290781
LIHC	0.203119	-0.0775706	0.344712	-0.0489457	0.232718	-0.133194	-0.0448787	-0.0161404	0.351036	0.198929	0.148624	0.352941	0.0124409		LIHC	0.0235461	-0.1675	-0.0436989	-0.00424479	0.211842	-0.117262	-0.0513243	0.0800754	0.304791	0.290888	0.00211902	0.356169	0.264605
LUAD	-0.295379	0.114836	-0.0426232	0.151228	-0.0684747	-0.123972	0.104406	-0.100106	0.112292	0.210883	0.0300678	0.0764981	0.0975043		LUAD	-0.288962	0.226838	-0.329017	0.209268	-0.226714	0.0733953	0.0805875	0.0820514	0.121059	0.117271	0.109565	0.332216	0.171872
LUSC	0.000606124	0.142082	-0.176415	0.0692256	-0.0618437	0.0239532	0.156161	-0.298235	0.167193	0.214215	-0.0424385	0.110563	0.14434		LUSC	-0.0688	0.24425	-0.404344	0.337824	-0.143047	0.156465	0.257692	-0.0410519	0.377187	0.124046	0.0390617	0.189305	0.172699
MESO	-0.234002	-0.0144818	0.0713524	-0.391273	0.0442568	0.16564	-0.114147	0.12794	-0.0634464	0.132525	-0.096146	0.237323	-0.224284		MESO	0.0841266	-0.0953913	-0.362328	0.0491438	0.0510307	0.260663	-0.249738	0.211944	0.292212	0.253229	-0.0295203	0.196075	0.33144
OV	0.178571	-0.142857	-0.214286	-0.178571	0.571429	0.142857	0.0357143	-0.357143	0.214286	0.857143	-0.285714	0.75	-0.5		OV	-0.0997998	0.0825304	0.136813	0.0802878	0.25231	0.0239231	0.00539037	-0.0957249	0.245109	0.0663795	0.00124373	0.401529	0.120972
PAAD	-0.0237328	-0.199349	0.123323	-0.0465679	0.0427652	-0.224084	-0.0612129	-0.0185488	0.0275008	0.24628	-0.0921496	0.213286	0.116461		PAAD	0.0122078	-0.1188	0.0288315	-0.287724	-0.0800651	-0.0174962	-0.21601	0.0182074	0.0980892	0.296929	-0.0459421	0.256645	0.276923
PCPG	-0.126821	0.267669	-0.160856	0.158207	0.0560916	0.134843	-0.0134036	-0.0570511	0.0994744	-0.0949378	0.147075	-0.273509	-0.157755		PCPG	0.144913	0.163764	-0.195737	0.166147	-0.00959162	-0.00107989	0.0381505	0.332609	0.18748	0.161714	0.0472216	-0.0811252	0.181942
PRAD	0.0432907	-0.0952242	0.0495873	-0.0642576	0.211485	-0.016294	0.00740706	-0.0599452	0.0861876	0.226537	-0.0249705	0.0893591	0.0683799		PRAD	-0.102029	0.224646	-0.697513	-0.0776797	-0.0872251	0.104977	0.0655547	0.22565	0.122901	-0.105009	0.200542	0.252442	-0.0857016
READ	-0.226948	0.0610266	0.12615	0.030134	0.177343	0.00847452	0.0233428	-0.151089	0.0356825	0.191504	0.0556515	0.127248	-0.200246		READ	-0.153097	-0.0200755	0.0619494	0.0941348	0.197655	0.259759	-0.0384947	0.10597	0.0792338	0.0465205	0.00296502	0.314684	0.051379
SARC	0.0968794	-0.0750976	-0.0426916	0.10009	0.151184	0.0644128	-0.00607328	0.115752	0.22157	0.173543	-0.116578	-0.0649411	0.0865014		SARC	0.119333	-0.0773238	-0.118058	-0.0845539	0.263303	-0.0280109	0.0596375	0.00567638	0.242609	0.193809	0.107542	0.519513	0.258048
SKCM	0.0596204	0.00182113	0.0548056	0.00677599	0.176609	0.0955747	-0.0162519	-0.158143	0.0562798	0.0900858	-0.00225767	0.15624	0.0418636		SKCM	-0.131519	-0.23002	-0.0721365	0.0369227	0.0442615	0.147494	0.00258154	0.0245038	0.151818	0.0119424	-0.0397448	0.389796	0.0727139
STAD	-0.185184	0.0639342	0.115736	-0.0635306	0.0986451	0.0979099	-0.160988	0.00589549	0.11839	0.251506	0.0369677	0.322622	-0.0298122		STAD	-0.213231	0.334312	-0.129602	0.0331905	0.300549	0.178148	-0.18753	0.199463	0.254286	0.324641	0.109539	0.302524	-0.00711778
TGCT	0.0953434	0.337859	-0.0597822	0.0485901	-0.244639	0.80969	0.270272	-0.195069	0.183172	0.165895	0.156708	0.566898	0.0649673		TGCT	-0.321137	0.149309	-0.229732	-0.162128	-0.491006	0.539612	0.0201379	-0.193065	0.18147	0.207863	0.0398344	0.672134	0.0914505
THCA	-0.229813	0.118987	0.055772	-0.0184235	-0.151548	-0.250834	0.0882451	-0.137997	-0.130548	0.00631395	-0.0536731	0.0460136	-0.00562575		THCA	0.346091	-0.0941933	-0.0803338	-0.0288234	-0.0255365	0.174636	-0.207996	-0.0764345	0.030632	0.0463673	0.104796	0.016128	0.0838416
THYM	0.244702	-0.0409415	-0.24671	0.202834	-0.4311	0.32573	0.055861	0.14473	-0.0610312	-0.0783934	0.152507	-0.650406	-0.494958		THYM	-0.0668708	-0.238833	0.267376	-0.475993	0.35438	-0.500392	-0.432723	-0.40131	0.379369	0.183777	-0.436085	0.745976	0.552222
UCEC	-0.0535469	-0.0147752	0.166795	-0.0130075	0.122028	-0.0167818	0.0513978	-0.130076	0.137669	0.0382925	0.000258533	0.00420153	0.0272695		UCEC	-0.155405	-0.00501308	-0.353725	0.30227	-0.157005	0.196625	0.147341	0.221192	-0.0669199	0.241547	0.250772	0.471617	0.0942179
UCS	-0.0587833	-0.145181	-0.180519	0.120164	-0.197813	0.139371	-0.07635	0.28838	-0.0267943	0.180793	-0.0706767	0.0175666	0.043404		UCS	0.015311	-0.280519	-0.0315789	-0.018797	0.258988	0.283527	-0.184279	0.00280246	0.0112098	0.167669	-0.0226247	0.492071	0.319686
UVM	-0.0538444	0.0768636	0.169573	0.00121894	-0.27963	0.111088	-0.172785	0.314065	-0.0395687	0.275856	0.23774	0.0547586	-0.207079		UVM	-0.125926	-0.00154712	0.12527	0.126113	-0.300586	0.0116971	-0.0434599	0.080661	-0.0635959	-0.231294	0.103469	0.141045	-0.0640413
Table S2E. pValue of DNAss matrix															Table S2G. pValue of RNAss matrix
CancerType	UBXN6	UBXN4	UBXN10	UBXN2A	UBXN11	UBXN8	UBXN7	FAF2	ASPSCR1	NSFL1C	UBXN2B	FAF1	UBXN1		CancerType	UBXN6	UBXN4	UBXN10	UBXN2A	UBXN11	UBXN8	UBXN7	FAF2	ASPSCR1	NSFL1C	UBXN2B	FAF1	UBXN1
ACC	0.274991	0.302126	0.666255	0.0421338	0.874146	0.778605	0.102716	0.0170615	0.549291	0.317672	0.1859	0.868421	0.523955		ACC	0.253407	0.0137865	0.0256353	0.000520207	0.697642	0.0436036	0.697152	0.000598777	0.796581	0.0133061	0.417318	0.0111236	0.682852
BLCA	0.0529384	0.00893627	0.0693873	0.973794	0.380646	0.95285	0.666386	0.000256124	0.00339626	0.00513038	0.544882	0.714199	0.171061		BLCA	0.00494685	0.00130042	0.000994362	3.6819e-11	0.0468247	0.5688	7.28366e-08	0.000207503	0.0338156	0.00035912	0.00757117	1.13202e-06	0.653007
BRCA	0.0111139	0.173476	4.55426e-07	0.499717	0.360791	8.127e-09	0.496083	4.23045e-05	0.0410615	6.27985e-05	0.00831864	1.61056e-06	0.361866		BRCA	1.74033e-23	0.153157	0	3.1232e-14	6.22567e-15	3.30529e-07	7.27559e-09	0.96724	0.4239	9.02555e-09	1.96575e-10	0	0.00108013
CESC	0.098823	0.394388	4.1553e-07	1.55386e-08	8.16181e-05	0.929498	0.00602432	0.0560604	0.0110955	4.43796e-07	0.627579	0.00360969	0.0067577		CESC	0.00609354	0.345375	4.37459e-08	0.017283	0.226009	0.629896	0.283136	0.0896088	0.00433205	1.04354e-05	0.72368	2.09322e-08	0.0216717
CHOL	0.016041	0.270664	0.152934	0.305978	0.620085	0.0635004	0.19591	0.912326	0.233918	0.245559	0.706158	0.0883859	0.0956605		CHOL	0.463013	0.34025	0.468557	0.215749	0.172003	0.565975	0.177896	0.0306071	6.16358e-05	0.474137	0.276017	0.0487898	0.486347
COAD	0.546183	0.998754	0.237879	0.0011942	0.04139	0.395338	0.116679	0.0011849	0.00131176	0.0403857	0.991249	0.000244419	0.292475		COAD	9.16478e-08	0.0098544	0.000657066	0.235504	0.0002563	1.75968e-07	0.00137791	0.19179	0.0158468	0.600314	0.051762	3.13287e-16	0.355543
DLBC	0.203735	0.830282	0.183673	0.279016	0.85791	0.879905	0.585215	0.651704	0.402503	0.911313	0.820544	0.00251846	0.70892		DLBC	0.176109	0.412154	0.958079	0.436206	0.535031	0.500599	0.734281	0.547745	0.714408	0.532118	0.454304	0.0178868	0.989735
ESCA	0.375973	0.986475	0.290688	0.134662	0.583263	0.0863247	0.812782	0.0298403	0.588561	0.503678	0.671414	0.0326944	0.372678		ESCA	0.000329192	0.104985	0.613199	0.0129916	0.535224	0.00256908	0.195355	0.0495819	0.000449141	0.0875386	0.0392556	0.000246798	0.0545329
GBM	0.05176	0.869255	0.85777	0.0142177	0.0995353	0.38579	0.131074	0.0124838	0.0368038	0.0013572	0.0290689	0.125598	0.0376927		GBM	0.142913	0.594342	3.99714e-06	2.40612e-06	0.236609	0.0205453	0.548912	0.355861	3.67284e-06	0.00591306	0.0369916	9.50721e-11	3.03039e-08
HNSC	0.21223	0.00712265	0.95938	0.269577	0.00233895	9.28331e-08	0.00627819	1.35623e-08	6.83171e-10	0.274934	0.010801	1.27299e-06	0.968669		HNSC	0.588691	0.265328	2.94139e-16	2.81397e-05	1.40263e-12	3.17925e-13	0.0767287	0.21225	5.78001e-09	0.0165808	0.00367566	0	1.0734e-06
KICH	0.172989	0.0654596	0.511748	0.0066263	0.43313	0.625953	0.464563	0.655645	0.172182	0.150691	0.536229	0.898122	0.905823		KICH	0.54196	0.572036	0.0082174	0.0720722	0.41715	0.969979	0.252098	0.0748147	0.133068	0.515711	0.121775	0.0509009	0.45119
KIRC	0.00648898	0.184287	0.279101	0.0188837	0.340367	7.09583e-05	0.476153	0.124305	0.438605	0.167729	0.000347893	0.325054	0.697286		KIRC	0.284798	9.6993e-05	0.966159	0.00325706	0.0047974	0.322748	0.0206938	2.24701e-05	0.950396	0.151258	2.21718e-06	0.0010184	0.000296763
KIRP	0.00132226	0.866893	0.159248	0.82199	0.114207	0.613246	0.837629	0.0789628	0.189734	0.558178	4.30373e-06	0.175872	0.0467021		KIRP	0.185145	0.0523289	0	7.03574e-06	2.07119e-14	4.75694e-09	1.41901e-08	0.0691556	0.310562	0.0919499	0.234389	0.373459	0.77187
LAML	0.393805	0.977227	0.00029932	0.0545763	0.654879	0.125412	0.107793	0.652199	0.0450871	0.290277	0.098293	0.772717	0.937264		LAML	0.0013894	3.05057e-08	0.01603	1.58121e-07	3.38805e-06	2.82056e-05	0.000202686	5.18018e-06	0.00821908	0.0305447	0.198206	0	1.36744e-07
LGG	6.97289e-05	0.838179	8.12121e-11	0.716574	4.78754e-15	0.00193171	6.64275e-12	0.837678	0.116319	0.88199	0.0463278	5.60587e-12	0		LGG	0.0774577	0.000177695	0.184934	0.0992904	0	0.000465762	7.05106e-15	1.83388e-10	0.898667	4.01185e-11	1.37582e-14	0.00791802	1.48756e-11
LIHC	8.60171e-05	0.136361	1.24251e-11	0.347634	6.45871e-06	0.0103685	0.38919	0.75688	4.92422e-12	0.0001207	0.00420108	3.70719e-12	0.811403		LIHC	0.651519	0.00123806	0.401787	0.935114	4.15726e-05	0.024136	0.324686	0.124124	2.60123e-09	1.39961e-08	0.967583	2.27856e-12	2.67054e-07
LUAD	1.75023e-10	0.0145049	0.36528	0.00125881	0.1456	0.00828844	0.0263168	0.0331993	0.016844	6.28538e-06	0.523115	0.103923	0.0380694		LUAD	3.72764e-11	2.49134e-07	3.48745e-14	2.01865e-06	2.52992e-07	0.0981107	0.0692855	0.0643661	0.00627406	0.00811761	0.0134223	1.88746e-14	9.96223e-05
LUSC	0.990815	0.00673872	0.000747962	0.188098	0.239733	0.649059	0.00287874	8.10185e-09	0.00140721	4.03136e-05	0.419984	0.0352744	0.00590708		LUSC	0.129838	5.4566e-08	0	2.61862e-14	0.0015834	0.00054431	9.31437e-09	0.366367	0	0.00620687	0.390075	2.75268e-05	0.000133073
MESO	0.0303421	0.894559	0.513138	0.000218461	0.68522	0.127327	0.294727	0.239923	0.560989	0.223385	0.377819	0.0280194	0.0380951		MESO	0.440504	0.381588	0.000657158	0.652595	0.640168	0.0155752	0.0206266	0.0502718	0.00650632	0.018878	0.786934	0.0704869	0.00192103
OV	0.713095	0.78254	0.661508	0.713095	0.2	0.78254	0.963492	0.444444	0.661508	0.0238095	0.555952	0.0662698	0.266667		OV	0.105656	0.181144	0.0262934	0.193453	3.56412e-05	0.698636	0.930494	0.120728	5.99106e-05	0.282351	0.983947	1.68954e-11	0.0496408
PAAD	0.768456	0.0127125	0.124998	0.563366	0.595677	0.00500519	0.447369	0.818033	0.73299	0.00199375	0.25227	0.00760886	0.147533		PAAD	0.879651	0.139529	0.720594	0.000286029	0.320066	0.828195	0.00685776	0.821325	0.222878	0.000178355	0.568626	0.0012613	0.000488311
PCPG	0.0880021	0.000272071	0.0301604	0.0330135	0.451635	0.0695731	0.857348	0.443924	0.181363	0.202168	0.0476345	0.000197363	0.0335224		PCPG	0.0510256	0.0272737	0.00818091	0.0250883	0.897655	0.988456	0.60881	5.10086e-06	0.0113614	0.0292829	0.526372	0.276007	0.0140639
PRAD	0.337819	0.0347535	0.272197	0.154645	2.34062e-06	0.718362	0.869779	0.184291	0.0560985	4.10043e-07	0.580447	0.0476166	0.129827		PRAD	0.0236556	5.1374e-07	0	0.0852068	0.0531953	0.0198956	0.146476	4.55911e-07	0.00637205	0.0198568	7.70473e-06	1.53633e-08	0.0575029
READ	0.0280321	0.55838	0.22526	0.772735	0.0872812	0.935318	0.823004	0.145852	0.732343	0.0645544	0.593596	0.221223	0.0531129		READ	0.0564518	0.803347	0.441915	0.242162	0.013503	0.00109532	0.632931	0.187758	0.325129	0.563763	0.970677	6.86388e-05	0.523729
SARC	0.120564	0.229164	0.49479	0.108702	0.0151451	0.30248	0.922614	0.0634166	0.000346135	0.0052378	0.0615431	0.298525	0.165867		SARC	0.0556218	0.215626	0.0582633	0.175632	1.96033e-05	0.654071	0.339791	0.927658	8.65536e-05	0.00179232	0.0847103	0	2.89184e-05
SKCM	0.196487	0.968546	0.235074	0.883352	0.000119482	0.038163	0.724897	0.000580058	0.222704	0.0507415	0.961011	0.000676398	0.364522		SKCM	0.00424782	4.84748e-07	0.117928	0.423885	0.33768	0.00134098	0.955424	0.595665	0.000960276	0.795947	0.389316	0	0.11501
STAD	0.000658993	0.242363	0.0339953	0.245354	0.0709546	0.0730914	0.00311432	0.914218	0.0300826	3.27593e-06	0.499269	1.75226e-09	0.585883		STAD	4.48797e-05	8.73755e-11	0.0136456	0.528856	6.44811e-09	0.000673429	0.000341433	0.000137274	1.03276e-06	3.1652e-10	0.0372779	5.08618e-09	0.892594
TGCT	0.237677	1.92134e-05	0.459537	0.547838	0.00221284	0	0.000699609	0.0151201	0.0226493	0.0392175	0.0515844	0	0.421479		TGCT	5.05983e-05	0.0637586	0.00411074	0.0439474	1.13855e-10	0	0.803377	0.0162097	0.0239548	0.00955703	0.622275	0	0.257449
THCA	1.9217e-07	0.00746299	0.210788	0.679486	0.000641554	1.23674e-08	0.0475027	0.00189749	0.00331362	0.887406	0.228492	0.301956	0.89961		THCA	1.47381e-15	0.0343606	0.0712845	0.517987	0.566839	8.17553e-05	2.55759e-06	0.0861778	0.492063	0.298252	0.0185267	0.717591	0.0597511
THYM	0.00744617	0.657991	0.00696109	0.0270997	1.27153e-06	0.000322663	0.545718	0.116233	0.509133	0.396216	0.0977368	0	1.65474e-08		THYM	0.469395	0.00903989	0.00337823	6.62298e-08	8.52998e-05	1.08934e-08	1.15055e-06	7.32162e-06	2.41205e-05	0.0455495	9.33981e-07	0	0
UCEC	0.275745	0.763726	0.000646284	0.791298	0.0127906	0.732789	0.295497	0.00793609	0.00494117	0.435849	0.995805	0.931886	0.579008		UCEC	0.000347764	0.908565	5.14384e-17	1.74373e-12	0.000301494	5.66709e-06	0.000699853	3.12222e-07	0.124924	2.17787e-08	6.01384e-09	0	0.0306052
UCS	0.666141	0.284843	0.182588	0.376668	0.143636	0.304717	0.574997	0.031494	0.844279	0.181918	0.6038	0.89761	0.750173		UCS	0.910725	0.0365958	0.816883	0.890467	0.0541934	0.0345679	0.173529	0.98379	0.934629	0.216136	0.868305	0.000142842	0.0166827
UVM	0.63459	0.497205	0.132473	0.991501	0.0122341	0.325894	0.125217	0.00471756	0.726975	0.0134943	0.0339442	0.628842	0.0654392		UVM	0.265107	0.98919	0.267621	0.264392	0.00693814	0.917872	0.701333	0.476143	0.574462	0.0392087	0.360321	0.211599	0.571781
