# Supplementary material for: Exploring the role of ubiquitin regulatory X domain family proteins in cancers: bioinformatics insights, mechanisms, and implications for therapy
Source: J Transl Med. 2024 Feb 15;22:157. doi: 10.1186/s12967-024-04890-9 (PMC10870615; doi:10.1186/s12967-024-04890-9)
Supplement: Supplementary file 1 — Additional file 1: Figure S1. Gene alteration in UBXDF in cancers. A UBXDF gene alterations in TCGA. B The OncoPrint with mutation spectrum and UBXDF gene alteration. Figure S2. A expression profile of cancer-noncancer tissues using TCGA individual cancer types data (noncancer tissue sample size > =5). B Co-expression analysis between every two genes is presented. (Blue points indicate positive correlation, while red points indicate negative correlation.) C K-M curve of overall survival across cancer types and UBXDF members, p <0.05. D Forest map shows the univariate cox regression results of UBXDF for OS. E UBXDF members protein expression in normal tissues. F UBXDF members protein expression in tumour tissues. Figure S3. Correlation analysis between UBXD–F expression and TME. A–D The association between UBXD–F expression and stromal score, tumour purity, ESTIMATE score and immune score in 33 TCGA cancer types. (Red points indicate positive correlation, while blue points indicate negative correlation). Table S1. Abbreviations and full names of nouns in the text. Table S2. A logFC & p value of the heatmap exhibiting the transcriptional level of the UBXDF in TCGA tumour types compared to adjacent normal tissues. B Co-expression network of UBXDF. C COX analysis between UBXDF and OS. D–G Correlation coefficient & p value of DNAss or RNAss matrix. H Correlation coefficient of CTRL and UBXDF. I Correlation coefficient of GDSC and UBXDF. Table S3. A Estimatescore for TCGA tumour samples. [file 12967_2024_4890_MOESM1_ESM.zip › New folder/Table S2H.xlsx]

## Sheet: SheetName
Table S2H. correlation coefficient of CTRL and UBXDF
symbol	drug	cor	fdr	entrez
ASPSCR1	16-beta-bromoandrosterone	-0.0581468	0.232878	79058
ASPSCR1	1S,3R-RSL-3	-0.0111282	0.813928	79058
ASPSCR1	3-Cl-AHPC	-0.0361384	0.382804	79058
ASPSCR1	968	-0.0679423	0.973489	79058
ASPSCR1	A-804598	0.067555	0.648757	79058
ASPSCR1	AA-COCF3	-0.0605619	0.154846	79058
ASPSCR1	ABT-199	0.00471287	0.946877	79058
ASPSCR1	ABT-737	-0.052568	0.260205	79058
ASPSCR1	AC55649	-0.052395	0.668315	79058
ASPSCR1	AGK-2	0.0155701	0.973173	79058
ASPSCR1	AM-580	-0.0688731	0.171735	79058
ASPSCR1	AT-406	0.0564064	0.591863	79058
ASPSCR1	AT13387	-0.0554636	0.368671	79058
ASPSCR1	AT7867	-0.0379092	0.392824	79058
ASPSCR1	AZ-3146	-0.0530136	0.223636	79058
ASPSCR1	AZD1480	-0.0757238	0.300229	79058
ASPSCR1	AZD4547	-0.0435896	0.379731	79058
ASPSCR1	AZD6482	-0.000770615	0.992766	79058
ASPSCR1	AZD7545	0.0363612	0.431773	79058
ASPSCR1	AZD7762	0.0214498	0.616709	79058
ASPSCR1	AZD8055	-0.0160533	0.720516	79058
ASPSCR1	B02	0.022948	0.605699	79058
ASPSCR1	BCL-LZH-4	0.0427848	0.858948	79058
ASPSCR1	BEC	-0.0263048	0.999979	79058
ASPSCR1	BI-2536	-0.0369916	0.34712	79058
ASPSCR1	BIBR-1532	-0.0138957	0.801374	79058
ASPSCR1	BIRB-796	-0.0697094	0.125704	79058
ASPSCR1	BIX-01294	-0.0403461	0.32668	79058
ASPSCR1	BMS-195614	-0.0166952	0.82695	79058
ASPSCR1	BMS-270394	-0.0591478	0.201646	79058
ASPSCR1	BMS-345541	-0.0427709	0.29635	79058
ASPSCR1	BMS-536924	-0.00142262	0.985646	79058
ASPSCR1	BMS-754807	-0.0628249	0.170078	79058
ASPSCR1	BRD-A02303741	-0.0128644	0.848051	79058
ASPSCR1	BRD-A05715709	0.0165951	0.926759	79058
ASPSCR1	BRD-A71883111	-0.0538645	0.23077	79058
ASPSCR1	BRD-A86708339	-0.0565427	0.370778	79058
ASPSCR1	BRD-A94377914	-0.0861282	0.134299	79058
ASPSCR1	BRD-K01737880	-0.161577	0.416309	79058
ASPSCR1	BRD-K02251932	-0.0297093	0.600427	79058
ASPSCR1	BRD-K02492147	-0.0204302	0.766629	79058
ASPSCR1	BRD-K04800985	-0.034156	0.99881	79058
ASPSCR1	BRD-K09344309	0.0758322	0.894939	79058
ASPSCR1	BRD-K09587429	-0.0263153	0.71741	79058
ASPSCR1	BRD-K11533227	-0.0523802	0.245754	79058
ASPSCR1	BRD-K13999467	-0.0437031	0.337778	79058
ASPSCR1	BRD-K14844214	-0.0419408	0.582431	79058
ASPSCR1	BRD-K16147474	0.0177167	0.970138	79058
ASPSCR1	BRD-K17060750	-0.0246911	0.666044	79058
ASPSCR1	BRD-K19103580	-0.038514	0.46896	79058
ASPSCR1	BRD-K24690302	-0.0407237	0.369645	79058
ASPSCR1	BRD-K26531177	-0.117178	0.00395643	79058
ASPSCR1	BRD-K27224038	-0.100879	0.670628	79058
ASPSCR1	BRD-K27986637	-0.0959339	0.524003	79058
ASPSCR1	BRD-K28456706	-0.0393044	0.379765	79058
ASPSCR1	BRD-K29086754	-0.0445005	0.856303	79058
ASPSCR1	BRD-K29313308	-0.0072504	0.885096	79058
ASPSCR1	BRD-K30019337	-0.198302	0.310664	79058
ASPSCR1	BRD-K30748066	-0.0966943	0.616533	79058
ASPSCR1	BRD-K33199242	0.0390821	0.950705	79058
ASPSCR1	BRD-K33514849	-0.00637056	0.999309	79058
ASPSCR1	BRD-K34099515	0.0184332	0.984806	79058
ASPSCR1	BRD-K34222889	-0.0531434	0.182336	79058
ASPSCR1	BRD-K34485477	-0.0255192	0.998562	79058
ASPSCR1	BRD-K35604418	-0.0426018	0.305592	79058
ASPSCR1	BRD-K37390332	0.0407265	0.850189	79058
ASPSCR1	BRD-K41334119	-0.0927382	0.866353	79058
ASPSCR1	BRD-K41597374	-0.0567853	0.17308	79058
ASPSCR1	BRD-K42260513	-0.0436945	0.994633	79058
ASPSCR1	BRD-K44224150	-0.0166885	0.997415	79058
ASPSCR1	BRD-K45681478	-0.105856	0.0143026	79058
ASPSCR1	BRD-K48334597	-0.0930634	0.415401	79058
ASPSCR1	BRD-K48477130	-0.0391356	0.857664	79058
ASPSCR1	BRD-K49290616	0.0330002	0.95203	79058
ASPSCR1	BRD-K50799972	0.00226402	0.983924	79058
ASPSCR1	BRD-K51490254	-0.00314624	0.949627	79058
ASPSCR1	BRD-K51831558	0.0276425	0.731637	79058
ASPSCR1	BRD-K52037352	-0.0124447	0.879842	79058
ASPSCR1	BRD-K55116708	0.023761	0.646145	79058
ASPSCR1	BRD-K61166597	-0.000587159	0.989322	79058
ASPSCR1	BRD-K63431240	0.0410908	0.371803	79058
ASPSCR1	BRD-K64610608	0.0149891	0.918318	79058
ASPSCR1	BRD-K66453893	0.0346395	0.39219	79058
ASPSCR1	BRD-K66532283	-0.0540921	0.194784	79058
ASPSCR1	BRD-K70511574	0.00521355	0.906125	79058
ASPSCR1	BRD-K71781559	-0.0670375	0.947417	79058
ASPSCR1	BRD-K75293299	-0.194352	0.340619	79058
ASPSCR1	BRD-K78574327	-0.0842344	0.968985	79058
ASPSCR1	BRD-K80183349	-0.0444001	0.284654	79058
ASPSCR1	BRD-K84807411	-0.0776731	0.777206	79058
ASPSCR1	BRD-K85133207	-0.0219374	0.656143	79058
ASPSCR1	BRD-K86535717	-0.164274	0.577785	79058
ASPSCR1	BRD-K88742110	-0.00229952	0.963539	79058
ASPSCR1	BRD-K90370028	0.136804	0.646898	79058
ASPSCR1	BRD-K92856060	-0.0168191	0.723934	79058
ASPSCR1	BRD-K96431673	-0.159526	0.985799	79058
ASPSCR1	BRD-K96970199	-0.150066	0.998764	79058
ASPSCR1	BRD-K97651142	0.0131265	0.78306	79058
ASPSCR1	BRD-K99006945	-0.0249327	0.759799	79058
ASPSCR1	BRD-M00053801	-0.0463634	0.670317	79058
ASPSCR1	BRD1378	-0.0404252	0.727506	79058
ASPSCR1	BRD1812	-0.0101253	0.82997	79058
ASPSCR1	BRD1835	-0.0477573	0.335965	79058
ASPSCR1	BRD4132	-0.00686507	0.936706	79058
ASPSCR1	BRD5468	-0.0400409	0.663304	79058
ASPSCR1	BRD6340	-0.00676794	0.882365	79058
ASPSCR1	BRD8899	-0.0641858	0.528655	79058
ASPSCR1	BRD8958	-0.0332081	0.982209	79058
ASPSCR1	BRD9647	0.0313319	0.577101	79058
ASPSCR1	BRD9876	-0.0509807	0.41185	79058
ASPSCR1	BYL-719	0.022537	0.789281	79058
ASPSCR1	Bax channel blocker	-0.0486095	0.298775	79058
ASPSCR1	C6-ceramide	-0.0489971	0.657929	79058
ASPSCR1	CAL-101	0.0177818	0.817707	79058
ASPSCR1	CAY10576	-0.0393506	0.604317	79058
ASPSCR1	CAY10594	-0.0550554	0.345559	79058
ASPSCR1	CAY10618	-0.034436	0.425604	79058
ASPSCR1	CBB-1007	0.132194	0.321236	79058
ASPSCR1	CCT036477	-0.0147072	0.740407	79058
ASPSCR1	CD-1530	-0.0988833	0.0526987	79058
ASPSCR1	CD-437	-0.0485324	0.229542	79058
ASPSCR1	CHIR-99021	0.0116007	0.815946	79058
ASPSCR1	CHM-1	0.00754022	0.860938	79058
ASPSCR1	CI-976	-0.0302062	0.854191	79058
ASPSCR1	CID-5951923	-0.0352712	0.70111	79058
ASPSCR1	CIL41	0.0306279	0.702138	79058
ASPSCR1	CIL55	-0.0774036	0.727318	79058
ASPSCR1	CIL55A	-0.013265	0.854574	79058
ASPSCR1	CIL56	-0.0569073	0.369506	79058
ASPSCR1	CIL70	0.016086	0.816305	79058
ASPSCR1	COL-3	-0.0592033	0.211331	79058
ASPSCR1	CR-1-31B	0.0312861	0.429324	79058
ASPSCR1	Ch-55	-0.0683536	0.150773	79058
ASPSCR1	Compound 1541A	-0.0454727	0.483639	79058
ASPSCR1	Compound 23 citrate	-0.00484531	0.914819	79058
ASPSCR1	Compound 7d-cis	0.0173098	0.725206	79058
ASPSCR1	DBeQ	-0.0541665	0.224252	79058
ASPSCR1	DNMDP	0.0119526	0.898661	79058
ASPSCR1	ELCPK	0.00484388	0.948742	79058
ASPSCR1	ETP-46464	-0.0682233	0.211333	79058
ASPSCR1	EX-527	0.0376715	0.769481	79058
ASPSCR1	FGIN-1-27	-0.109212	0.369149	79058
ASPSCR1	FQI-1	0.0469055	0.432533	79058
ASPSCR1	FQI-2	-0.0500736	0.20723	79058
ASPSCR1	FSC231	-0.000193527	0.999993	79058
ASPSCR1	GANT-61	0.0164067	0.823438	79058
ASPSCR1	GDC-0879	-0.0267739	0.674064	79058
ASPSCR1	GDC-0941	0.0196997	0.709656	79058
ASPSCR1	GMX-1778	-0.0589096	0.165196	79058
ASPSCR1	GSK-3 inhibitor IX	-0.0510061	0.248543	79058
ASPSCR1	GSK-J4	-0.209186	0.179683	79058
ASPSCR1	GSK1059615	-0.0579426	0.833064	79058
ASPSCR1	GSK2636771	0.0502457	0.610022	79058
ASPSCR1	GSK4112	-0.0499893	0.322989	79058
ASPSCR1	GSK461364	-0.0189146	0.65128	79058
ASPSCR1	GSK525762A	-0.0351762	0.386013	79058
ASPSCR1	GW-405833	-0.0740968	0.0601049	79058
ASPSCR1	GW-843682X	-0.0896411	0.0291009	79058
ASPSCR1	HBX-41108	-0.109883	0.037355	79058
ASPSCR1	HC-067047	-0.0423984	0.504792	79058
ASPSCR1	HLI 373	-0.044675	0.311311	79058
ASPSCR1	I-BET151	-0.028674	0.477148	79058
ASPSCR1	IC-87114	0.0348116	0.635795	79058
ASPSCR1	IPR-456	-0.023256	0.89809	79058
ASPSCR1	ISOX	-0.0690022	0.0801715	79058
ASPSCR1	IU1	-0.0464083	0.617865	79058
ASPSCR1	JQ-1	-0.0355063	0.379359	79058
ASPSCR1	JW-480	0.0255453	0.894106	79058
ASPSCR1	JW-55	0.0397046	0.786539	79058
ASPSCR1	JW-74	0.0241844	0.822114	79058
ASPSCR1	KH-CB19	0.00120832	0.993473	79058
ASPSCR1	KHS101	-0.010736	0.827624	79058
ASPSCR1	KPT185	0.0226167	0.652237	79058
ASPSCR1	KU 0060648	-0.0131665	0.778731	79058
ASPSCR1	KU-0063794	-0.0400578	0.349883	79058
ASPSCR1	KU-55933	-0.0094552	0.853335	79058
ASPSCR1	KU-60019	-0.0351143	0.405071	79058
ASPSCR1	KW-2449	-0.0813016	0.0369088	79058
ASPSCR1	KX2-391	-0.010614	0.805703	79058
ASPSCR1	Ki8751	-0.0978169	0.0217028	79058
ASPSCR1	Ko-143	-0.124303	0.00161133	79058
ASPSCR1	L-685458	-0.0710371	0.20759	79058
ASPSCR1	LE-135	0.0148169	0.768714	79058
ASPSCR1	LRRK2-IN-1	-0.0376058	0.442119	79058
ASPSCR1	LY-2157299	-0.135708	0.508308	79058
ASPSCR1	LY-2183240	-0.0101895	0.809483	79058
ASPSCR1	MG-132	-0.0727395	0.396999	79058
ASPSCR1	MGCD-265	-0.0666375	0.0955091	79058
ASPSCR1	MI-1	-0.0734713	0.331584	79058
ASPSCR1	MI-2	-0.0207282	0.794087	79058
ASPSCR1	MK-0752	0.0279308	0.733619	79058
ASPSCR1	MK-1775	-0.00270537	0.952344	79058
ASPSCR1	MK-2206	0.00677282	0.89757	79058
ASPSCR1	ML006	-0.0274555	0.638255	79058
ASPSCR1	ML029	-0.0595678	0.189778	79058
ASPSCR1	ML031	0.0015861	0.975938	79058
ASPSCR1	ML050	-0.0430413	0.341075	79058
ASPSCR1	ML083	0.00176913	0.993253	79058
ASPSCR1	ML162	0.00150392	0.978373	79058
ASPSCR1	ML203	-0.0164601	0.788624	79058
ASPSCR1	ML210	-0.0300416	0.501647	79058
ASPSCR1	ML239	0.011675	0.823887	79058
ASPSCR1	ML258	-0.0306746	0.790069	79058
ASPSCR1	ML311	-0.00501444	0.908197	79058
ASPSCR1	ML312	-0.088802	0.960785	79058
ASPSCR1	ML320	-0.016685	0.761175	79058
ASPSCR1	ML334 diastereomer	0.00120711	0.989745	79058
ASPSCR1	MLN2238	0.0361477	0.387552	79058
ASPSCR1	MLN2480	0.0380149	0.750723	79058
ASPSCR1	MST-312	0.00573628	0.896853	79058
ASPSCR1	Mdivi-1	-0.036223	0.420952	79058
ASPSCR1	Merck60	-0.0331795	0.415496	79058
ASPSCR1	N9-isopropylolomoucine	0.0171195	0.706343	79058
ASPSCR1	NPC-26	-0.0304268	0.811058	79058
ASPSCR1	NSC 74859	-0.00151034	0.984625	79058
ASPSCR1	NSC19630	-0.0363776	0.490175	79058
ASPSCR1	NSC23766	0.0301664	0.495084	79058
ASPSCR1	NSC30930	-0.0250536	0.768853	79058
ASPSCR1	NSC48300	-0.0112139	0.797703	79058
ASPSCR1	NSC632839	0.0177268	0.675227	79058
ASPSCR1	NSC95397	-0.0390989	0.368175	79058
ASPSCR1	NVP-231	-0.0277128	0.512098	79058
ASPSCR1	NVP-ADW742	-0.0401799	0.400156	79058
ASPSCR1	NVP-BEZ235	0.0262121	0.636057	79058
ASPSCR1	NVP-BSK805	-0.00672743	0.887444	79058
ASPSCR1	NVP-TAE684	-0.0803236	0.079111	79058
ASPSCR1	O-6-benzylguanine	-0.0292417	0.848925	79058
ASPSCR1	OSI-027	-0.033988	0.46366	79058
ASPSCR1	OSI-930	0.0657355	0.147848	79058
ASPSCR1	PAC-1	-0.0491779	0.237011	79058
ASPSCR1	PD 153035	0.037632	0.562209	79058
ASPSCR1	PD318088	-0.0207976	0.716999	79058
ASPSCR1	PDMP	-0.0632317	0.148296	79058
ASPSCR1	PF-184	-0.0257237	0.548201	79058
ASPSCR1	PF-3758309	-0.040821	0.497761	79058
ASPSCR1	PF-4800567 hydrochloride	-0.0678075	0.999586	79058
ASPSCR1	PF-543	0.0636663	0.173034	79058
ASPSCR1	PF-573228	0.00721508	0.878341	79058
ASPSCR1	PF-750	-0.0284873	0.587405	79058
ASPSCR1	PHA-793887	0.000836768	0.984907	79058
ASPSCR1	PI-103	-0.0339573	0.448648	79058
ASPSCR1	PIK-93	0.0291348	0.520507	79058
ASPSCR1	PL-DI	-0.0271077	0.514526	79058
ASPSCR1	PLX-4720	0.0131325	0.889651	79058
ASPSCR1	PRIMA-1	-0.0850008	0.0333551	79058
ASPSCR1	PRIMA-1-Met	-0.046643	0.541907	79058
ASPSCR1	PRL-3 inhibitor I	0.0257873	0.866828	79058
ASPSCR1	PX-12	-0.0468402	0.240036	79058
ASPSCR1	PYR-41	0.0346062	0.546504	79058
ASPSCR1	QS-11	-0.0512179	0.860096	79058
ASPSCR1	QW-BI-011	-0.134113	0.131475	79058
ASPSCR1	R428	-0.0157145	0.795001	79058
ASPSCR1	RAF265	-0.0408814	0.495286	79058
ASPSCR1	RG-108	-0.044505	0.352052	79058
ASPSCR1	RITA	-0.110236	0.0069556	79058
ASPSCR1	RO4929097	-0.0184743	0.836734	79058
ASPSCR1	Repligen 136	0.0169457	0.729367	79058
ASPSCR1	SB-225002	-0.0436778	0.269041	79058
ASPSCR1	SB-431542	-0.00530739	0.975705	79058
ASPSCR1	SB-525334	-0.0566402	0.272922	79058
ASPSCR1	SB-743921	-0.0478057	0.220604	79058
ASPSCR1	SCH-529074	-0.086747	0.0589453	79058
ASPSCR1	SCH-79797	-0.0520003	0.201019	79058
ASPSCR1	SGX-523	-0.0418082	0.501586	79058
ASPSCR1	SID 26681509	-0.000333307	0.995165	79058
ASPSCR1	SJ-172550	0.0269127	0.842032	79058
ASPSCR1	SKI-II	-0.0527573	0.252564	79058
ASPSCR1	SMER-3	-0.074362	0.102962	79058
ASPSCR1	SN-38	0.00252005	0.963249	79058
ASPSCR1	SNS-032	0.0666089	0.113042	79058
ASPSCR1	SNX-2112	0.0332425	0.404264	79058
ASPSCR1	SR-II-138A	0.0298457	0.447295	79058
ASPSCR1	SR1001	0.0169652	0.848631	79058
ASPSCR1	SR8278	0.0351877	0.933124	79058
ASPSCR1	SRT-1720	-0.085246	0.0537859	79058
ASPSCR1	STF-31	-0.0402792	0.3551	79058
ASPSCR1	SU11274	-0.141578	0.000335737	79058
ASPSCR1	SZ4TA2	0.120214	0.215015	79058
ASPSCR1	StemRegenin 1	-0.0683749	0.0962854	79058
ASPSCR1	TG-100-115	-0.0197698	0.750607	79058
ASPSCR1	TG-101348	0.00419786	0.933098	79058
ASPSCR1	TGX-221	0.0280585	0.747772	79058
ASPSCR1	TPCA-1	-0.0140793	0.758409	79058
ASPSCR1	TW-37	-0.0787037	0.053734	79058
ASPSCR1	UNC0321	-0.100104	0.25468	79058
ASPSCR1	UNC0638	-0.0430228	0.344277	79058
ASPSCR1	VAF-347	-0.0499939	0.449838	79058
ASPSCR1	VER-155008	-0.00994251	0.840696	79058
ASPSCR1	VU0155056	-0.0321216	0.933044	79058
ASPSCR1	WAY-362450	-0.0245312	0.998521	79058
ASPSCR1	WP1130	-0.0198382	0.662733	79058
ASPSCR1	WZ4002	-0.0326686	0.686642	79058
ASPSCR1	WZ8040	-0.0270028	0.642449	79058
ASPSCR1	XL765	0.00102746	0.991002	79058
ASPSCR1	YK 4-279	0.00101302	0.982529	79058
ASPSCR1	YM-155	-0.000745759	0.989771	79058
ASPSCR1	ZSTK474	-0.0146579	0.819479	79058
ASPSCR1	abiraterone	-0.0164491	0.927401	79058
ASPSCR1	afatinib	-0.0204244	0.707576	79058
ASPSCR1	alisertib	-0.0612052	0.127815	79058
ASPSCR1	alvocidib	0.00896194	0.892828	79058
ASPSCR1	apicidin	-0.0620952	0.111019	79058
ASPSCR1	austocystin D	-0.0595404	0.213981	79058
ASPSCR1	avicin D	0.0168895	0.889991	79058
ASPSCR1	avrainvillamide	-0.0495205	0.337805	79058
ASPSCR1	axitinib	-0.0904237	0.0212884	79058
ASPSCR1	azacitidine	-0.0755153	0.108191	79058
ASPSCR1	bafilomycin A1	-0.0180726	0.981969	79058
ASPSCR1	barasertib	-0.0858015	0.0312562	79058
ASPSCR1	bardoxolone methyl	0.0038587	0.936232	79058
ASPSCR1	belinostat	-0.120207	0.0318986	79058
ASPSCR1	bendamustine	0.0263804	0.572927	79058
ASPSCR1	betulinic acid	-0.0394034	0.814144	79058
ASPSCR1	bexarotene	-0.00677031	0.896621	79058
ASPSCR1	birinapant	0.0521762	0.420282	79058
ASPSCR1	blebbistatin	-0.0466507	0.953227	79058
ASPSCR1	bleomycin A2	0.134672	0.00492979	79058
ASPSCR1	bortezomib	0.0246764	0.569079	79058
ASPSCR1	bosutinib	0.0190633	0.680145	79058
ASPSCR1	brefeldin A	0.0251296	0.614497	79058
ASPSCR1	brivanib	-0.0475641	0.259303	79058
ASPSCR1	cabozantinib	-0.0160274	0.787292	79058
ASPSCR1	canertinib	-0.0387343	0.437721	79058
ASPSCR1	cediranib	-0.0307451	0.836271	79058
ASPSCR1	ceranib-2	-0.0365692	0.365532	79058
ASPSCR1	cerulenin	-0.081965	0.0366366	79058
ASPSCR1	chlorambucil	-0.00625223	0.890093	79058
ASPSCR1	ciclopirox	-0.00846881	0.837534	79058
ASPSCR1	ciclosporin	-0.0437249	0.442129	79058
ASPSCR1	cimetidine	-0.073767	0.948711	79058
ASPSCR1	clofarabine	0.0110326	0.792165	79058
ASPSCR1	crizotinib	-0.0310519	0.464186	79058
ASPSCR1	cucurbitacin I	-0.0407264	0.353591	79058
ASPSCR1	curcumin	0.0399499	0.329984	79058
ASPSCR1	cyanoquinoline 11	-0.00259591	0.984375	79058
ASPSCR1	cyclophosphamide	-0.0224015	0.996408	79058
ASPSCR1	cytarabine hydrochloride	-0.0174747	0.671169	79058
ASPSCR1	cytochalasin B	-0.0813147	0.0952828	79058
ASPSCR1	dabrafenib	0.0147526	0.875411	79058
ASPSCR1	dacarbazine	-0.0321046	0.440523	79058
ASPSCR1	daporinad	-0.000733643	0.98956	79058
ASPSCR1	darinaparsin	0.0110652	0.892805	79058
ASPSCR1	dasatinib	0.0826247	0.0653619	79058
ASPSCR1	decitabine	-0.0393493	0.322536	79058
ASPSCR1	dexamethasone	0.0327745	0.470329	79058
ASPSCR1	dinaciclib	-0.00400472	0.952353	79058
ASPSCR1	docetaxel	-0.0628035	0.321335	79058
ASPSCR1	doxorubicin	0.00833411	0.844227	79058
ASPSCR1	elocalcitol	-0.0227487	0.587793	79058
ASPSCR1	entinostat	-0.0688305	0.0821009	79058
ASPSCR1	epigallocatechin-3-monogallate	-0.021277	0.685554	79058
ASPSCR1	erastin	0.0528938	0.233685	79058
ASPSCR1	erismodegib	0.0585073	0.436486	79058
ASPSCR1	erlotinib	0.0703389	0.115878	79058
ASPSCR1	etomoxir	0.00404036	0.998386	79058
ASPSCR1	etoposide	-0.0113091	0.790109	79058
ASPSCR1	fingolimod	-0.0481285	0.243697	79058
ASPSCR1	fluorouracil	-0.0128872	0.765563	79058
ASPSCR1	fluvastatin	-0.00579187	0.934911	79058
ASPSCR1	foretinib	-0.0478975	0.285435	79058
ASPSCR1	fulvestrant	-0.0631652	0.880179	79058
ASPSCR1	fumonisin B1	0.096283	0.0601792	79058
ASPSCR1	gefitinib	0.0196021	0.755184	79058
ASPSCR1	gemcitabine	0.0187923	0.670856	79058
ASPSCR1	gossypol	-0.0655799	0.11169	79058
ASPSCR1	hyperforin	-0.0226949	0.840512	79058
ASPSCR1	ibrutinib	-0.0661064	0.25909	79058
ASPSCR1	ifosfamide	0.00744238	0.979514	79058
ASPSCR1	imatinib	-0.0349366	0.448034	79058
ASPSCR1	importazole	-0.0508225	0.422148	79058
ASPSCR1	indisulam	-0.0398343	0.345977	79058
ASPSCR1	isoevodiamine	0.00356311	0.936333	79058
ASPSCR1	isoliquiritigenin	0.0456028	0.633084	79058
ASPSCR1	isonicotinohydroxamic acid	-0.0339207	0.992739	79058
ASPSCR1	istradefylline	0.0692384	0.657995	79058
ASPSCR1	itraconazole	-0.0380482	0.613393	79058
ASPSCR1	lapatinib	-0.0191793	0.710601	79058
ASPSCR1	lenvatinib	-0.0878484	0.0430058	79058
ASPSCR1	leptomycin B	-0.0024045	0.956221	79058
ASPSCR1	linifanib	-0.0790984	0.0443131	79058
ASPSCR1	linsitinib	-0.0519752	0.246178	79058
ASPSCR1	lomeguatrib	-0.0460632	0.42065	79058
ASPSCR1	lovastatin	0.013581	0.83038	79058
ASPSCR1	manumycin A	-0.00805411	0.852309	79058
ASPSCR1	marinopyrrole A	-0.0701239	0.179282	79058
ASPSCR1	masitinib	-0.0473051	0.278105	79058
ASPSCR1	methotrexate	-0.0277982	0.530148	79058
ASPSCR1	methylstat	-0.0640906	0.200954	79058
ASPSCR1	mitomycin	-0.00394287	0.929135	79058
ASPSCR1	momelotinib	-0.0148109	0.748567	79058
ASPSCR1	myricetin	0.0285707	0.815318	79058
ASPSCR1	myriocin	0.065087	0.895026	79058
ASPSCR1	nakiterpiosin	0.0256354	0.542273	79058
ASPSCR1	narciclasine	-0.000271765	0.995014	79058
ASPSCR1	navitoclax	-0.0536795	0.22389	79058
ASPSCR1	necrostatin-1	-0.0275366	0.597076	79058
ASPSCR1	necrostatin-7	-0.0529203	0.258015	79058
ASPSCR1	necrosulfonamide	-0.0250346	0.632495	79058
ASPSCR1	nelarabine	0.024648	0.935135	79058
ASPSCR1	neopeltolide	0.0513942	0.623979	79058
ASPSCR1	neratinib	0.0306427	0.526221	79058
ASPSCR1	neuronal differentiation inducer III	-0.10114	0.00890044	79058
ASPSCR1	niclosamide	-0.0899262	0.0349284	79058
ASPSCR1	nilotinib	-0.0533144	0.486977	79058
ASPSCR1	nintedanib	-0.114744	0.0174199	79058
ASPSCR1	nutlin-3	-0.0248887	0.576474	79058
ASPSCR1	obatoclax	-0.0370829	0.367463	79058
ASPSCR1	olaparib	0.0131088	0.779821	79058
ASPSCR1	oligomycin A	-0.0428389	0.308162	79058
ASPSCR1	omacetaxine mepesuccinate	0.0575824	0.223607	79058
ASPSCR1	ouabain	-0.000382706	0.993148	79058
ASPSCR1	paclitaxel	0.0152893	0.725204	79058
ASPSCR1	palmostatin B	-0.0548869	0.619329	79058
ASPSCR1	pandacostat	-0.0356978	0.465235	79058
ASPSCR1	panobinostat	-0.0539631	0.168892	79058
ASPSCR1	parbendazole	-0.00559476	0.894929	79058
ASPSCR1	parthenolide	-0.0613065	0.275318	79058
ASPSCR1	pazopanib	-0.0208523	0.636313	79058
ASPSCR1	pevonedistat	0.0409728	0.333745	79058
ASPSCR1	phloretin	-0.0308225	0.467829	79058
ASPSCR1	pifithrin-alpha	0.0424551	0.507236	79058
ASPSCR1	pifithrin-mu	-0.087546	0.0282451	79058
ASPSCR1	piperlongumine	-0.067193	0.0832222	79058
ASPSCR1	pitstop2	0.0303385	0.89503	79058
ASPSCR1	pluripotin	0.0373002	0.485341	79058
ASPSCR1	procarbazine	-0.0348063	0.854152	79058
ASPSCR1	prochlorperazine	-0.0623471	0.178178	79058
ASPSCR1	purmorphamine	-0.0717682	0.12673	79058
ASPSCR1	pyrazolanthrone	-0.0378359	0.481344	79058
ASPSCR1	quizartinib	-0.0716904	0.204604	79058
ASPSCR1	regorafenib	-0.075747	0.117948	79058
ASPSCR1	rigosertib	0.0411882	0.320011	79058
ASPSCR1	ruxolitinib	0.0410637	0.360627	79058
ASPSCR1	salermide	0.0038292	0.978617	79058
ASPSCR1	saracatinib	0.0398284	0.440563	79058
ASPSCR1	selumetinib	0.00741563	0.910485	79058
ASPSCR1	semagacestat	8.581e-05	0.999782	79058
ASPSCR1	serdemetan	-0.0161963	0.718896	79058
ASPSCR1	sildenafil	0.0641681	0.577455	79058
ASPSCR1	silmitasertib	-0.0717694	0.36194	79058
ASPSCR1	simvastatin	0.0262492	0.694001	79058
ASPSCR1	sirolimus	-0.0162911	0.71366	79058
ASPSCR1	sitagliptin	-0.180219	0.997718	79058
ASPSCR1	skepinone-L	-0.0357609	0.602451	79058
ASPSCR1	sorafenib	-0.0797508	0.0649075	79058
ASPSCR1	sotrastaurin	-0.0871892	0.0649914	79058
ASPSCR1	spautin-1	0.0384769	0.452047	79058
ASPSCR1	staurosporine	-0.0484568	0.748236	79058
ASPSCR1	sunitinib	-0.0283929	0.517884	79058
ASPSCR1	tacedinaline	-0.0801537	0.0914627	79058
ASPSCR1	tacrolimus	-0.0487102	0.277468	79058
ASPSCR1	tamatinib	0.0323674	0.716872	79058
ASPSCR1	tamoxifen	-0.0356938	0.6222	79058
ASPSCR1	tandutinib	-0.0499413	0.277519	79058
ASPSCR1	tanespimycin	-0.0113339	0.863631	79058
ASPSCR1	temozolomide	-0.0372126	0.589221	79058
ASPSCR1	temsirolimus	0.070702	0.269827	79058
ASPSCR1	teniposide	0.0650005	0.249841	79058
ASPSCR1	thalidomide	0.12585	0.40564	79058
ASPSCR1	tigecycline	-0.0432052	0.510173	79058
ASPSCR1	tipifarnib-P1	-0.0195292	0.650679	79058
ASPSCR1	tipifarnib-P2	-0.0283621	0.650127	79058
ASPSCR1	tivantinib	-0.0177905	0.785646	79058
ASPSCR1	tivozanib	-0.0718739	0.129097	79058
ASPSCR1	topotecan	-0.0242393	0.557071	79058
ASPSCR1	tosedostat	-0.0463531	0.303774	79058
ASPSCR1	tozasertib	0.010857	0.962736	79058
ASPSCR1	trametinib	0.0222266	0.812669	79058
ASPSCR1	tretinoin	-0.083349	0.0439417	79058
ASPSCR1	triazolothiadiazine	-0.02068	0.611533	79058
ASPSCR1	trifluoperazine	-0.0145901	0.818426	79058
ASPSCR1	triptolide	-0.00728283	0.871073	79058
ASPSCR1	tubastatin A	-0.00808601	0.915963	79058
ASPSCR1	valdecoxib	-0.0351044	0.408958	79058
ASPSCR1	vandetanib	-0.0146742	0.816013	79058
ASPSCR1	veliparib	-0.0219422	0.818519	79058
ASPSCR1	vemurafenib	-0.00512631	0.946376	79058
ASPSCR1	vincristine	-0.014726	0.718068	79058
ASPSCR1	vorapaxar	-0.00777908	0.896126	79058
ASPSCR1	vorinostat	-0.0889622	0.0221503	79058
ASPSCR1	zebularine	0.023704	0.587899	79058
FAF1	16-beta-bromoandrosterone	-0.0860165	0.0660514	11124
FAF1	1S,3R-RSL-3	-0.16305	2.4572e-05	11124
FAF1	3-Cl-AHPC	-0.232793	3.76351e-10	11124
FAF1	968	-0.0831754	0.972605	11124
FAF1	A-804598	-0.0388526	0.826351	11124
FAF1	AA-COCF3	-0.134478	0.000963464	11124
FAF1	ABT-199	-0.108316	0.0465031	11124
FAF1	ABT-737	-0.143143	0.00067616	11124
FAF1	AC55649	-0.038266	0.765879	11124
FAF1	AGK-2	-0.02477	0.953087	11124
FAF1	AM-580	-0.0910898	0.059507	11124
FAF1	AT-406	0.00588116	0.967255	11124
FAF1	AT13387	-0.163097	0.00459989	11124
FAF1	AT7867	-0.180071	3.71484e-06	11124
FAF1	AZ-3146	-0.115342	0.00460357	11124
FAF1	AZD1480	-0.131189	0.050962	11124
FAF1	AZD4547	-0.0882321	0.0525739	11124
FAF1	AZD6482	-0.00461665	0.953162	11124
FAF1	AZD7545	-0.156044	0.000139187	11124
FAF1	AZD7762	-0.205445	3.35642e-08	11124
FAF1	AZD8055	-0.048306	0.247225	11124
FAF1	B02	-0.180047	4.15761e-06	11124
FAF1	BCL-LZH-4	-0.101979	0.561866	11124
FAF1	BEC	0.0176004	0.999979	11124
FAF1	BI-2536	-0.279073	7.60783e-15	11124
FAF1	BIBR-1532	-0.124571	0.00364552	11124
FAF1	BIRB-796	-0.120194	0.00562868	11124
FAF1	BIX-01294	-0.153064	6.3945e-05	11124
FAF1	BMS-195614	-0.0632921	0.291475	11124
FAF1	BMS-270394	-0.0872903	0.0489884	11124
FAF1	BMS-345541	-0.131852	0.000689383	11124
FAF1	BMS-536924	-0.012895	0.848328	11124
FAF1	BMS-754807	0.0396605	0.415517	11124
FAF1	BRD-A02303741	-0.0137744	0.836139	11124
FAF1	BRD-A05715709	0.0177331	0.920321	11124
FAF1	BRD-A71883111	-0.104853	0.0124869	11124
FAF1	BRD-A86708339	-0.0835992	0.172116	11124
FAF1	BRD-A94377914	-0.201866	0.000173174	11124
FAF1	BRD-K01737880	-0.31902	0.0659114	11124
FAF1	BRD-K02251932	-0.154569	0.000847675	11124
FAF1	BRD-K02492147	0.0237224	0.722617	11124
FAF1	BRD-K04800985	-0.0136607	0.999785	11124
FAF1	BRD-K09344309	0.00557761	0.993883	11124
FAF1	BRD-K09587429	0.0421927	0.528735	11124
FAF1	BRD-K11533227	-0.118635	0.00516022	11124
FAF1	BRD-K13999467	-0.204647	3.67046e-07	11124
FAF1	BRD-K14844214	-0.102507	0.0941733	11124
FAF1	BRD-K16147474	0.0257254	0.951853	11124
FAF1	BRD-K17060750	0.0458249	0.382353	11124
FAF1	BRD-K19103580	-0.0940319	0.0441662	11124
FAF1	BRD-K24690302	-0.0765439	0.0725837	11124
FAF1	BRD-K26531177	-0.189324	1.69923e-06	11124
FAF1	BRD-K27224038	-0.175034	0.359552	11124
FAF1	BRD-K27986637	-0.229497	0.0981845	11124
FAF1	BRD-K28456706	-0.123781	0.00228065	11124
FAF1	BRD-K29086754	-0.0571334	0.803122	11124
FAF1	BRD-K29313308	-0.0991329	0.0177933	11124
FAF1	BRD-K30019337	-0.177303	0.380533	11124
FAF1	BRD-K30748066	-0.354782	0.0287543	11124
FAF1	BRD-K33199242	0.0140796	0.983865	11124
FAF1	BRD-K33514849	-0.0269313	0.999288	11124
FAF1	BRD-K34099515	-0.0446881	0.959901	11124
FAF1	BRD-K34222889	-0.232558	3.15831e-10	11124
FAF1	BRD-K34485477	-0.167229	0.998562	11124
FAF1	BRD-K35604418	-0.198997	2.16278e-07	11124
FAF1	BRD-K37390332	-0.000444371	0.999195	11124
FAF1	BRD-K41334119	-0.155185	0.77251	11124
FAF1	BRD-K41597374	-0.192503	5.37684e-07	11124
FAF1	BRD-K42260513	-0.0683625	0.97451	11124
FAF1	BRD-K44224150	-0.0529167	0.994574	11124
FAF1	BRD-K45681478	-0.109126	0.0113093	11124
FAF1	BRD-K48334597	-0.248077	0.0147613	11124
FAF1	BRD-K48477130	-0.0202431	0.929293	11124
FAF1	BRD-K49290616	0.0490498	0.919932	11124
FAF1	BRD-K50799972	-0.106242	0.0845294	11124
FAF1	BRD-K51490254	-0.0822129	0.0519486	11124
FAF1	BRD-K51831558	-0.0896167	0.199147	11124
FAF1	BRD-K52037352	-0.050809	0.439755	11124
FAF1	BRD-K55116708	-0.152749	0.00028121	11124
FAF1	BRD-K61166597	-0.21693	2.06157e-08	11124
FAF1	BRD-K63431240	-0.0252	0.601116	11124
FAF1	BRD-K64610608	0.0484058	0.670324	11124
FAF1	BRD-K66453893	-0.250417	1.18027e-11	11124
FAF1	BRD-K66532283	-0.184041	2.50265e-06	11124
FAF1	BRD-K70511574	-0.264188	7.34001e-13	11124
FAF1	BRD-K71781559	-0.0326772	0.991525	11124
FAF1	BRD-K75293299	-0.0322925	0.919649	11124
FAF1	BRD-K78574327	-0.0616831	0.970056	11124
FAF1	BRD-K80183349	-0.136075	0.000463586	11124
FAF1	BRD-K84807411	-0.182062	0.3827	11124
FAF1	BRD-K85133207	-0.0737189	0.0935798	11124
FAF1	BRD-K86535717	0.0722559	0.821538	11124
FAF1	BRD-K88742110	-0.11488	0.00481279	11124
FAF1	BRD-K90370028	-0.0449734	0.92884	11124
FAF1	BRD-K92856060	-0.16544	3.2997e-05	11124
FAF1	BRD-K96431673	-0.0584387	0.9862	11124
FAF1	BRD-K96970199	-0.0817808	0.998764	11124
FAF1	BRD-K97651142	-0.145059	0.000337156	11124
FAF1	BRD-K99006945	0.0327554	0.68143	11124
FAF1	BRD-M00053801	0.000370586	0.998177	11124
FAF1	BRD1378	-0.0957618	0.209869	11124
FAF1	BRD1812	-0.139427	0.000386935	11124
FAF1	BRD1835	-0.14405	0.00127243	11124
FAF1	BRD4132	-0.0843988	0.157826	11124
FAF1	BRD5468	-0.0293335	0.772698	11124
FAF1	BRD6340	-0.203722	1.37382e-07	11124
FAF1	BRD8899	0.00513826	0.972597	11124
FAF1	BRD8958	-0.00792711	0.99313	11124
FAF1	BRD9647	-0.0783596	0.109898	11124
FAF1	BRD9876	-0.0547468	0.374416	11124
FAF1	BYL-719	0.0826166	0.191153	11124
FAF1	Bax channel blocker	-0.125315	0.00334148	11124
FAF1	C6-ceramide	-0.0212573	0.881304	11124
FAF1	CAL-101	-0.0625892	0.278775	11124
FAF1	CAY10576	0.0252445	0.758655	11124
FAF1	CAY10594	-0.0571165	0.325535	11124
FAF1	CAY10618	-0.226402	1.39755e-09	11124
FAF1	CBB-1007	0.0654783	0.687676	11124
FAF1	CCT036477	-0.159282	3.0921e-05	11124
FAF1	CD-1530	-0.0664917	0.211621	11124
FAF1	CD-437	-0.268614	2.9745e-13	11124
FAF1	CHIR-99021	-0.151019	0.000178251	11124
FAF1	CHM-1	-0.205859	2.69255e-08	11124
FAF1	CI-976	0.015488	0.939907	11124
FAF1	CID-5951923	0.0498893	0.562217	11124
FAF1	CIL41	-0.173482	0.00679664	11124
FAF1	CIL55	-0.0622541	0.78705	11124
FAF1	CIL55A	-0.114075	0.0550018	11124
FAF1	CIL56	-0.194151	0.000742817	11124
FAF1	CIL70	-0.192428	0.000444432	11124
FAF1	COL-3	-0.242531	3.71983e-08	11124
FAF1	CR-1-31B	-0.210213	9.88526e-09	11124
FAF1	Ch-55	-0.056064	0.253684	11124
FAF1	Compound 1541A	-0.146203	0.00548076	11124
FAF1	Compound 23 citrate	-0.12765	0.00108056	11124
FAF1	Compound 7d-cis	-0.117977	0.00567285	11124
FAF1	DBeQ	-0.100136	0.0188963	11124
FAF1	DNMDP	0.0284141	0.721397	11124
FAF1	ELCPK	-0.225915	6.5895e-05	11124
FAF1	ETP-46464	-0.10398	0.045014	11124
FAF1	EX-527	0.0174147	0.906715	11124
FAF1	FGIN-1-27	0.0356319	0.811023	11124
FAF1	FQI-1	-0.219287	3.6776e-05	11124
FAF1	FQI-2	-0.248728	8.95485e-12	11124
FAF1	FSC231	0.0150863	0.99945	11124
FAF1	GANT-61	0.0188538	0.791071	11124
FAF1	GDC-0879	-0.0213561	0.746692	11124
FAF1	GDC-0941	-2.2591e-05	0.999789	11124
FAF1	GMX-1778	-0.16335	2.7936e-05	11124
FAF1	GSK-3 inhibitor IX	-0.138333	0.000730093	11124
FAF1	GSK-J4	-0.217598	0.160247	11124
FAF1	GSK1059615	-0.0492987	0.854168	11124
FAF1	GSK2636771	0.0191343	0.877642	11124
FAF1	GSK4112	-0.0941148	0.0419234	11124
FAF1	GSK461364	-0.284244	9.84645e-15	11124
FAF1	GSK525762A	-0.168912	6.1262e-06	11124
FAF1	GW-405833	-0.211635	1.65973e-08	11124
FAF1	GW-843682X	-0.226057	6.27284e-09	11124
FAF1	HBX-41108	-0.0975134	0.0685206	11124
FAF1	HC-067047	-0.0956797	0.0805818	11124
FAF1	HLI 373	-0.0953498	0.0207797	11124
FAF1	I-BET151	-0.172245	3.36567e-06	11124
FAF1	IC-87114	-0.020942	0.800113	11124
FAF1	IPR-456	0.00480362	0.983055	11124
FAF1	ISOX	-0.239594	1.02506e-10	11124
FAF1	IU1	-0.0658901	0.436126	11124
FAF1	JQ-1	-0.166532	8.38701e-06	11124
FAF1	JW-480	-0.0727656	0.67843	11124
FAF1	JW-55	0.174019	0.144959	11124
FAF1	JW-74	-0.0277161	0.788491	11124
FAF1	KH-CB19	0.0920111	0.397387	11124
FAF1	KHS101	-0.117836	0.00443422	11124
FAF1	KPT185	-0.181632	3.8898e-05	11124
FAF1	KU 0060648	-0.10335	0.0101181	11124
FAF1	KU-0063794	-0.0393716	0.358939	11124
FAF1	KU-55933	-0.192428	2.41125e-06	11124
FAF1	KU-60019	-0.200252	1.26431e-07	11124
FAF1	KW-2449	-0.213288	8.60504e-09	11124
FAF1	KX2-391	-0.251222	1.17873e-11	11124
FAF1	Ki8751	-0.145379	0.000400855	11124
FAF1	Ko-143	-0.194601	4.415e-07	11124
FAF1	L-685458	-0.0553694	0.350249	11124
FAF1	LE-135	-0.141614	0.000716342	11124
FAF1	LRRK2-IN-1	-0.175321	9.7726e-05	11124
FAF1	LY-2157299	-0.00850329	0.979906	11124
FAF1	LY-2183240	-0.255847	2.70999e-12	11124
FAF1	MG-132	-0.211876	0.00386137	11124
FAF1	MGCD-265	-0.231412	7.8882e-10	11124
FAF1	MI-1	-0.0463347	0.585538	11124
FAF1	MI-2	-0.139629	0.0303874	11124
FAF1	MK-0752	0.0673064	0.3347	11124
FAF1	MK-1775	-0.180131	2.33564e-06	11124
FAF1	MK-2206	-0.0963531	0.0238849	11124
FAF1	ML006	-0.0414468	0.453965	11124
FAF1	ML029	-0.159112	0.000131841	11124
FAF1	ML031	-0.146197	0.000504193	11124
FAF1	ML050	-0.137409	0.00081502	11124
FAF1	ML083	0.0659413	0.548168	11124
FAF1	ML162	-0.148523	0.000178615	11124
FAF1	ML203	-0.0644507	0.212476	11124
FAF1	ML210	-0.179749	4.42852e-06	11124
FAF1	ML239	-0.228274	4.34277e-09	11124
FAF1	ML258	-0.0428695	0.691127	11124
FAF1	ML311	-0.258738	1.0552e-12	11124
FAF1	ML312	-0.0782961	0.962086	11124
FAF1	ML320	-0.11052	0.0115347	11124
FAF1	ML334 diastereomer	0.0333842	0.681392	11124
FAF1	MLN2238	-0.15481	5.5545e-05	11124
FAF1	MLN2480	-0.00585469	0.970274	11124
FAF1	MST-312	-0.219565	5.58181e-09	11124
FAF1	Mdivi-1	-0.19789	6.36894e-07	11124
FAF1	Merck60	-0.189474	3.50997e-07	11124
FAF1	N9-isopropylolomoucine	-0.116672	0.00383037	11124
FAF1	NPC-26	-0.0207147	0.885267	11124
FAF1	NSC 74859	-0.089759	0.0670533	11124
FAF1	NSC19630	-0.104877	0.0296911	11124
FAF1	NSC23766	-0.0792115	0.0529336	11124
FAF1	NSC30930	0.03693	0.629312	11124
FAF1	NSC48300	-0.210922	1.88195e-08	11124
FAF1	NSC632839	-0.212383	1.19322e-08	11124
FAF1	NSC95397	-0.178901	7.84765e-06	11124
FAF1	NVP-231	-0.240469	1.04228e-10	11124
FAF1	NVP-ADW742	-0.0542103	0.239353	11124
FAF1	NVP-BEZ235	-0.0504984	0.337429	11124
FAF1	NVP-BSK805	-0.196335	2.71947e-07	11124
FAF1	NVP-TAE684	-0.0517709	0.290209	11124
FAF1	O-6-benzylguanine	-0.0418293	0.770014	11124
FAF1	OSI-027	-0.0845685	0.0450555	11124
FAF1	OSI-930	-0.234521	2.01025e-08	11124
FAF1	PAC-1	-0.150479	0.000120641	11124
FAF1	PD 153035	0.0728433	0.207687	11124
FAF1	PD318088	0.0898959	0.0449194	11124
FAF1	PDMP	-0.122107	0.00312888	11124
FAF1	PF-184	-0.231231	1.01531e-09	11124
FAF1	PF-3758309	-0.19915	0.000284238	11124
FAF1	PF-4800567 hydrochloride	-0.0994227	0.999586	11124
FAF1	PF-543	-0.0621288	0.184963	11124
FAF1	PF-573228	-0.198511	1.71449e-07	11124
FAF1	PF-750	-0.160825	0.000283855	11124
FAF1	PHA-793887	-0.187287	4.25732e-07	11124
FAF1	PI-103	-0.086439	0.0365761	11124
FAF1	PIK-93	-0.0775002	0.0639215	11124
FAF1	PL-DI	-0.237748	1.78388e-10	11124
FAF1	PLX-4720	-0.0527523	0.461514	11124
FAF1	PRIMA-1	-0.161403	3.2178e-05	11124
FAF1	PRIMA-1-Met	-0.113047	0.0910622	11124
FAF1	PRL-3 inhibitor I	-0.00565191	0.975998	11124
FAF1	PX-12	-0.24423	4.65379e-11	11124
FAF1	PYR-41	-0.0790838	0.12414	11124
FAF1	QS-11	0.043687	0.884693	11124
FAF1	QW-BI-011	-0.28335	0.000540269	11124
FAF1	R428	-0.119741	0.0149517	11124
FAF1	RAF265	-0.0751338	0.165332	11124
FAF1	RG-108	-0.13898	0.000788339	11124
FAF1	RITA	-0.101568	0.0134334	11124
FAF1	RO4929097	-0.0292085	0.730897	11124
FAF1	Repligen 136	-0.103599	0.0143385	11124
FAF1	SB-225002	-0.268152	1.15899e-13	11124
FAF1	SB-431542	-0.0199357	0.875401	11124
FAF1	SB-525334	-0.019098	0.758304	11124
FAF1	SB-743921	-0.226603	4.44038e-10	11124
FAF1	SCH-529074	-0.110297	0.0138713	11124
FAF1	SCH-79797	-0.212479	1.45541e-08	11124
FAF1	SGX-523	-0.0130407	0.870043	11124
FAF1	SID 26681509	-0.251322	1.73908e-09	11124
FAF1	SJ-172550	0.0146897	0.923623	11124
FAF1	SKI-II	-0.156075	0.000170244	11124
FAF1	SMER-3	-0.1677	8.9756e-05	11124
FAF1	SN-38	-0.247489	2.15533e-09	11124
FAF1	SNS-032	-0.125968	0.00192998	11124
FAF1	SNX-2112	-0.170115	4.31917e-06	11124
FAF1	SR-II-138A	-0.228511	2.7686e-10	11124
FAF1	SR1001	-0.0613862	0.360372	11124
FAF1	SR8278	-0.0963072	0.789923	11124
FAF1	SRT-1720	-0.206562	6.4138e-07	11124
FAF1	STF-31	-0.223477	5.45321e-09	11124
FAF1	SU11274	-0.183493	2.56822e-06	11124
FAF1	SZ4TA2	0.0897116	0.394092	11124
FAF1	StemRegenin 1	-0.217746	1.4804e-08	11124
FAF1	TG-100-115	-0.0723529	0.146841	11124
FAF1	TG-101348	-0.187638	1.13118e-06	11124
FAF1	TGX-221	-0.0645123	0.32799	11124
FAF1	TPCA-1	-0.139802	0.00028217	11124
FAF1	TW-37	-0.135095	0.00066913	11124
FAF1	UNC0321	-0.0381425	0.742423	11124
FAF1	UNC0638	-0.0755615	0.0780815	11124
FAF1	VAF-347	0.123166	0.0357016	11124
FAF1	VER-155008	-0.13282	0.00109034	11124
FAF1	VU0155056	-0.0140098	0.979157	11124
FAF1	WAY-362450	0.048175	0.998521	11124
FAF1	WP1130	-0.152352	0.000105478	11124
FAF1	WZ4002	0.00228749	0.982101	11124
FAF1	WZ8040	-0.00978527	0.880037	11124
FAF1	XL765	-0.0945079	0.0686485	11124
FAF1	YK 4-279	-0.228895	4.9411e-10	11124
FAF1	YM-155	-0.16565	0.000180862	11124
FAF1	ZSTK474	0.00216792	0.975599	11124
FAF1	abiraterone	0.0309195	0.856348	11124
FAF1	afatinib	-0.0025658	0.967174	11124
FAF1	alisertib	-0.240116	1.11766e-10	11124
FAF1	alvocidib	-0.194072	0.000577979	11124
FAF1	apicidin	-0.18588	5.07319e-07	11124
FAF1	austocystin D	0.0429461	0.388145	11124
FAF1	avicin D	-0.0623139	0.499194	11124
FAF1	avrainvillamide	-0.0974269	0.0453353	11124
FAF1	axitinib	-0.228114	8.87325e-10	11124
FAF1	azacitidine	-0.0694303	0.143148	11124
FAF1	bafilomycin A1	0.0422833	0.95531	11124
FAF1	barasertib	-0.173937	4.93323e-06	11124
FAF1	bardoxolone methyl	-0.232995	7.24384e-09	11124
FAF1	belinostat	-0.209271	0.000116302	11124
FAF1	bendamustine	-0.109975	0.00920084	11124
FAF1	betulinic acid	-0.00717603	0.978577	11124
FAF1	bexarotene	-0.0581043	0.18934	11124
FAF1	birinapant	-0.0336864	0.636742	11124
FAF1	blebbistatin	0.0408032	0.960455	11124
FAF1	bleomycin A2	0.00938247	0.896721	11124
FAF1	bortezomib	-0.14953	0.000120282	11124
FAF1	bosutinib	-0.109978	0.00657328	11124
FAF1	brefeldin A	-0.0215014	0.671753	11124
FAF1	brivanib	-0.192592	9.55763e-07	11124
FAF1	cabozantinib	-0.0804086	0.0832774	11124
FAF1	canertinib	-0.0485975	0.313825	11124
FAF1	cediranib	-0.0160207	0.92228	11124
FAF1	ceranib-2	-0.26343	4.11934e-13	11124
FAF1	cerulenin	-0.262768	1.56685e-12	11124
FAF1	chlorambucil	-0.244431	7.03172e-11	11124
FAF1	ciclopirox	-0.187569	3.72103e-07	11124
FAF1	ciclosporin	-0.0386512	0.506147	11124
FAF1	cimetidine	-0.0717889	0.949622	11124
FAF1	clofarabine	-0.253125	3.01971e-12	11124
FAF1	crizotinib	-0.153427	6.1119e-05	11124
FAF1	cucurbitacin I	-0.165714	2.4235e-05	11124
FAF1	curcumin	-0.164058	1.5296e-05	11124
FAF1	cyanoquinoline 11	-0.0730849	0.401	11124
FAF1	cyclophosphamide	0.0583215	0.993392	11124
FAF1	cytarabine hydrochloride	-0.244073	2.54483e-11	11124
FAF1	cytochalasin B	-0.0986342	0.0381037	11124
FAF1	dabrafenib	-0.0830481	0.265984	11124
FAF1	dacarbazine	-0.198715	1.52367e-07	11124
FAF1	daporinad	-0.224549	5.96392e-08	11124
FAF1	darinaparsin	-0.0854785	0.186996	11124
FAF1	dasatinib	-0.0137807	0.817861	11124
FAF1	decitabine	-0.216934	3.48955e-09	11124
FAF1	dexamethasone	-0.0041678	0.934901	11124
FAF1	dinaciclib	-0.228796	2.9989e-05	11124
FAF1	docetaxel	-0.257896	4.80149e-06	11124
FAF1	doxorubicin	-0.207263	1.35342e-08	11124
FAF1	elocalcitol	-0.130818	0.000718082	11124
FAF1	entinostat	-0.169291	8.17907e-06	11124
FAF1	epigallocatechin-3-monogallate	-0.106829	0.0147345	11124
FAF1	erastin	-0.152564	0.000142822	11124
FAF1	erismodegib	0.0225328	0.816112	11124
FAF1	erlotinib	0.0632886	0.16374	11124
FAF1	etomoxir	-0.0108981	0.989655	11124
FAF1	etoposide	-0.250595	8.3795e-12	11124
FAF1	fingolimod	-0.156928	5.0186e-05	11124
FAF1	fluorouracil	-0.106881	0.00566887	11124
FAF1	fluvastatin	-0.106303	0.024942	11124
FAF1	foretinib	-0.1153	0.00472705	11124
FAF1	fulvestrant	-0.112797	0.732806	11124
FAF1	fumonisin B1	-0.0656616	0.23672	11124
FAF1	gefitinib	0.0158078	0.807548	11124
FAF1	gemcitabine	-0.234654	1.27397e-09	11124
FAF1	gossypol	-0.206302	1.16677e-07	11124
FAF1	hyperforin	-0.0583425	0.47278	11124
FAF1	ibrutinib	-0.0435301	0.48744	11124
FAF1	ifosfamide	0.0438563	0.841764	11124
FAF1	imatinib	-0.167429	3.4864e-05	11124
FAF1	importazole	-0.0680131	0.252664	11124
FAF1	indisulam	-0.213288	2.67255e-08	11124
FAF1	isoevodiamine	-0.263992	5.99773e-13	11124
FAF1	isoliquiritigenin	-0.184826	0.0264621	11124
FAF1	isonicotinohydroxamic acid	0.00249485	0.996181	11124
FAF1	istradefylline	0.00563368	0.979927	11124
FAF1	itraconazole	-0.0352402	0.645221	11124
FAF1	lapatinib	-0.02072	0.687123	11124
FAF1	lenvatinib	-0.138404	0.00079306	11124
FAF1	leptomycin B	-0.189203	2.33938e-07	11124
FAF1	linifanib	-0.162766	1.8003e-05	11124
FAF1	linsitinib	-0.0283631	0.551116	11124
FAF1	lomeguatrib	-0.0372322	0.529741	11124
FAF1	lovastatin	-0.0836873	0.0790503	11124
FAF1	manumycin A	-0.280745	1.96726e-14	11124
FAF1	marinopyrrole A	-0.18479	0.000164154	11124
FAF1	masitinib	-0.16682	2.7145e-05	11124
FAF1	methotrexate	-0.170244	2.1846e-05	11124
FAF1	methylstat	-0.200838	1.2835e-05	11124
FAF1	mitomycin	-0.203255	5.48889e-08	11124
FAF1	momelotinib	-0.162876	3.9801e-05	11124
FAF1	myricetin	0.0150545	0.914874	11124
FAF1	myriocin	0.0679974	0.890507	11124
FAF1	nakiterpiosin	-0.242728	5.8563e-11	11124
FAF1	narciclasine	-0.250643	1.84057e-11	11124
FAF1	navitoclax	-0.119883	0.00326573	11124
FAF1	necrostatin-1	-0.128752	0.00354954	11124
FAF1	necrostatin-7	-0.104991	0.0154587	11124
FAF1	necrosulfonamide	-0.240447	1.1975e-07	11124
FAF1	nelarabine	0.0109629	0.979049	11124
FAF1	neopeltolide	-0.20012	0.022199	11124
FAF1	neratinib	0.0264913	0.58929	11124
FAF1	neuronal differentiation inducer III	-0.155758	4.1122e-05	11124
FAF1	niclosamide	-0.175041	1.4094e-05	11124
FAF1	nilotinib	-0.0611555	0.406309	11124
FAF1	nintedanib	-0.100691	0.0397191	11124
FAF1	nutlin-3	-0.0454439	0.286843	11124
FAF1	obatoclax	-0.197462	1.3276e-07	11124
FAF1	olaparib	-0.165059	1.7446e-05	11124
FAF1	oligomycin A	-0.163955	2.4773e-05	11124
FAF1	omacetaxine mepesuccinate	-0.170655	0.000136396	11124
FAF1	ouabain	-0.135304	0.000345412	11124
FAF1	paclitaxel	-0.226688	1.31625e-09	11124
FAF1	palmostatin B	-0.0171374	0.907249	11124
FAF1	pandacostat	-0.0944198	0.0379417	11124
FAF1	panobinostat	-0.157815	2.3498e-05	11124
FAF1	parbendazole	-0.225665	5.46537e-10	11124
FAF1	parthenolide	-0.0402683	0.503978	11124
FAF1	pazopanib	-0.23311	7.95444e-10	11124
FAF1	pevonedistat	-0.244204	1.43901e-10	11124
FAF1	phloretin	-0.247679	4.90821e-11	11124
FAF1	pifithrin-alpha	-0.0997824	0.0605371	11124
FAF1	pifithrin-mu	-0.159258	3.6497e-05	11124
FAF1	piperlongumine	-0.244124	2.88578e-11	11124
FAF1	pitstop2	-0.0165922	0.94629	11124
FAF1	pluripotin	-0.0463332	0.367354	11124
FAF1	procarbazine	0.0335878	0.863397	11124
FAF1	prochlorperazine	-0.0918461	0.0370431	11124
FAF1	purmorphamine	-0.141827	0.00163215	11124
FAF1	pyrazolanthrone	-0.0916731	0.0472356	11124
FAF1	quizartinib	-0.0428547	0.49227	11124
FAF1	regorafenib	-0.146061	0.00152554	11124
FAF1	rigosertib	-0.248118	4.15977e-11	11124
FAF1	ruxolitinib	-0.149086	0.000182715	11124
FAF1	salermide	0.00598625	0.964634	11124
FAF1	saracatinib	0.0335552	0.527788	11124
FAF1	selumetinib	0.098119	0.0306484	11124
FAF1	semagacestat	0.0423123	0.760895	11124
FAF1	serdemetan	-0.116468	0.00367113	11124
FAF1	sildenafil	-0.00949596	0.959781	11124
FAF1	silmitasertib	-0.077559	0.324541	11124
FAF1	simvastatin	-0.0163528	0.819844	11124
FAF1	sirolimus	-0.129546	0.000850805	11124
FAF1	sitagliptin	0.0211651	0.997718	11124
FAF1	skepinone-L	-0.197042	0.000943286	11124
FAF1	sorafenib	-0.169025	4.2182e-05	11124
FAF1	sotrastaurin	-0.164753	0.000312809	11124
FAF1	spautin-1	-0.080204	0.0907701	11124
FAF1	staurosporine	-0.104589	0.401946	11124
FAF1	sunitinib	-0.124317	0.00163755	11124
FAF1	tacedinaline	-0.149621	0.00107819	11124
FAF1	tacrolimus	-0.182922	5.64229e-06	11124
FAF1	tamatinib	-0.0137536	0.895437	11124
FAF1	tamoxifen	-0.0157232	0.8543	11124
FAF1	tandutinib	-0.0816414	0.0622838	11124
FAF1	tanespimycin	-0.0261074	0.655595	11124
FAF1	temozolomide	-0.0121334	0.886037	11124
FAF1	temsirolimus	-0.089693	0.149416	11124
FAF1	teniposide	-0.322653	2.59718e-10	11124
FAF1	thalidomide	-0.00810435	0.979169	11124
FAF1	tigecycline	-0.159673	0.00566478	11124
FAF1	tipifarnib-P1	-0.12276	0.00169555	11124
FAF1	tipifarnib-P2	-0.181858	0.00063187	11124
FAF1	tivantinib	-0.264569	1.09666e-06	11124
FAF1	tivozanib	-0.120197	0.00695989	11124
FAF1	topotecan	-0.258523	9.92858e-13	11124
FAF1	tosedostat	-0.168014	3.3699e-05	11124
FAF1	tozasertib	-0.1885	0.256261	11124
FAF1	trametinib	0.167784	0.0112992	11124
FAF1	tretinoin	-0.140696	0.000411194	11124
FAF1	triazolothiadiazine	-0.257449	1.01926e-12	11124
FAF1	trifluoperazine	-0.00878762	0.895591	11124
FAF1	triptolide	-0.0951443	0.0158014	11124
FAF1	tubastatin A	-0.0987649	0.106806	11124
FAF1	valdecoxib	-0.241122	4.28838e-10	11124
FAF1	vandetanib	0.0869785	0.0698001	11124
FAF1	veliparib	-0.0250865	0.788697	11124
FAF1	vemurafenib	0.00110002	0.989796	11124
FAF1	vincristine	-0.235673	5.13842e-11	11124
FAF1	vorapaxar	-0.137006	0.00167303	11124
FAF1	vorinostat	-0.220049	3.65416e-09	11124
FAF1	zebularine	-0.192712	5.28373e-07	11124
FAF2	16-beta-bromoandrosterone	0.0999178	0.0305042	23197
FAF2	1S,3R-RSL-3	0.149843	0.000113668	23197
FAF2	3-Cl-AHPC	0.202424	6.33343e-08	23197
FAF2	968	0.0417804	0.990621	23197
FAF2	A-804598	-0.0659445	0.657819	23197
FAF2	AA-COCF3	0.1668	3.7416e-05	23197
FAF2	ABT-199	0.1609	0.00223238	23197
FAF2	ABT-737	0.216406	1.31167e-07	23197
FAF2	AC55649	0.0173648	0.914565	23197
FAF2	AGK-2	-0.0494213	0.896269	23197
FAF2	AM-580	0.084374	0.0837553	23197
FAF2	AT-406	0.0740777	0.455463	23197
FAF2	AT13387	0.198592	0.000488644	23197
FAF2	AT7867	0.222605	7.24371e-09	23197
FAF2	AZ-3146	0.140186	0.0004771	23197
FAF2	AZD1480	0.118132	0.0827143	23197
FAF2	AZD4547	0.202286	1.33529e-06	23197
FAF2	AZD6482	0.0429517	0.47857	23197
FAF2	AZD7545	0.110002	0.00854492	23197
FAF2	AZD7762	0.215443	6.53516e-09	23197
FAF2	AZD8055	0.184996	2.00051e-06	23197
FAF2	B02	0.234831	1.23326e-09	23197
FAF2	BCL-LZH-4	0.0125457	0.965624	23197
FAF2	BEC	-0.0299883	0.999979	23197
FAF2	BI-2536	0.278062	9.61252e-15	23197
FAF2	BIBR-1532	0.0938254	0.0336173	23197
FAF2	BIRB-796	0.179411	2.1596e-05	23197
FAF2	BIX-01294	0.288175	7.98982e-15	23197
FAF2	BMS-195614	0.0130172	0.869921	23197
FAF2	BMS-270394	0.141514	0.000848616	23197
FAF2	BMS-345541	0.237657	3.89049e-10	23197
FAF2	BMS-536924	0.0468849	0.397705	23197
FAF2	BMS-754807	0.140935	0.000639432	23197
FAF2	BRD-A02303741	0.0834107	0.106156	23197
FAF2	BRD-A05715709	-0.0267991	0.87713	23197
FAF2	BRD-A71883111	0.140128	0.000646937	23197
FAF2	BRD-A86708339	0.149219	0.0112904	23197
FAF2	BRD-A94377914	0.391301	2.32927e-14	23197
FAF2	BRD-K01737880	0.130292	0.53019	23197
FAF2	BRD-K02251932	0.108696	0.0219779	23197
FAF2	BRD-K02492147	-0.0625955	0.282462	23197
FAF2	BRD-K04800985	0.029393	0.99881	23197
FAF2	BRD-K09344309	-0.0415922	0.954221	23197
FAF2	BRD-K09587429	-0.0753702	0.223735	23197
FAF2	BRD-K11533227	0.249965	1.1429e-09	23197
FAF2	BRD-K13999467	0.185355	4.19853e-06	23197
FAF2	BRD-K14844214	0.116207	0.0548734	23197
FAF2	BRD-K16147474	-0.0416114	0.91544	23197
FAF2	BRD-K17060750	-0.0772253	0.112838	23197
FAF2	BRD-K19103580	0.0884723	0.0595975	23197
FAF2	BRD-K24690302	0.251138	2.10883e-10	23197
FAF2	BRD-K26531177	0.249753	1.50171e-10	23197
FAF2	BRD-K27224038	0.183671	0.343548	23197
FAF2	BRD-K27986637	0.108235	0.458657	23197
FAF2	BRD-K28456706	0.192234	1.18044e-06	23197
FAF2	BRD-K29086754	-0.0518992	0.826558	23197
FAF2	BRD-K29313308	0.176138	1.2725e-05	23197
FAF2	BRD-K30019337	0.149042	0.504711	23197
FAF2	BRD-K30748066	0.233938	0.167849	23197
FAF2	BRD-K33199242	0.017874	0.981707	23197
FAF2	BRD-K33514849	0.083159	0.999288	23197
FAF2	BRD-K34099515	-0.00773873	0.99475	23197
FAF2	BRD-K34222889	0.270796	1.51072e-13	23197
FAF2	BRD-K34485477	-0.0300799	0.998562	23197
FAF2	BRD-K35604418	0.185422	1.45571e-06	23197
FAF2	BRD-K37390332	0.0036084	0.99667	23197
FAF2	BRD-K41334119	0.158281	0.769958	23197
FAF2	BRD-K41597374	0.156025	5.9182e-05	23197
FAF2	BRD-K42260513	0.0462015	0.994633	23197
FAF2	BRD-K44224150	-0.0904625	0.968491	23197
FAF2	BRD-K45681478	0.154	0.00024395	23197
FAF2	BRD-K48334597	0.180791	0.0783245	23197
FAF2	BRD-K48477130	-0.0778097	0.693407	23197
FAF2	BRD-K49290616	-0.0202984	0.971974	23197
FAF2	BRD-K50799972	-0.00782199	0.937985	23197
FAF2	BRD-K51490254	0.17221	2.5416e-05	23197
FAF2	BRD-K51831558	0.159438	0.0177867	23197
FAF2	BRD-K52037352	0.0851919	0.162035	23197
FAF2	BRD-K55116708	0.0789745	0.0761535	23197
FAF2	BRD-K61166597	0.321757	2.33329e-17	23197
FAF2	BRD-K63431240	0.117687	0.00427616	23197
FAF2	BRD-K64610608	-0.0624314	0.571294	23197
FAF2	BRD-K66453893	0.273043	1.09246e-13	23197
FAF2	BRD-K66532283	0.316586	1.20009e-16	23197
FAF2	BRD-K70511574	0.240799	7.63386e-11	23197
FAF2	BRD-K71781559	0.0364471	0.991525	23197
FAF2	BRD-K75293299	0.0652683	0.809179	23197
FAF2	BRD-K78574327	0.0567453	0.970056	23197
FAF2	BRD-K80183349	0.276393	1.77339e-13	23197
FAF2	BRD-K84807411	0.167152	0.444167	23197
FAF2	BRD-K85133207	0.13603	0.00128545	23197
FAF2	BRD-K86535717	-0.0350226	0.934631	23197
FAF2	BRD-K88742110	0.156069	9.4278e-05	23197
FAF2	BRD-K90370028	-0.0352664	0.950652	23197
FAF2	BRD-K92856060	0.130599	0.00123422	23197
FAF2	BRD-K96431673	0.0172027	0.996572	23197
FAF2	BRD-K96970199	0.0839562	0.998764	23197
FAF2	BRD-K97651142	0.0783972	0.0621327	23197
FAF2	BRD-K99006945	0.0011037	0.991102	23197
FAF2	BRD-M00053801	0.0669623	0.500222	23197
FAF2	BRD1378	0.100478	0.182314	23197
FAF2	BRD1812	0.208166	6.13154e-08	23197
FAF2	BRD1835	0.0429254	0.391606	23197
FAF2	BRD4132	0.0148128	0.849929	23197
FAF2	BRD5468	0.0851227	0.228653	23197
FAF2	BRD6340	0.137641	0.000441154	23197
FAF2	BRD8899	-0.0101126	0.94096	23197
FAF2	BRD8958	-0.0280235	0.982209	23197
FAF2	BRD9647	0.0980287	0.0384528	23197
FAF2	BRD9876	0.059583	0.327361	23197
FAF2	BYL-719	-0.0140323	0.873762	23197
FAF2	Bax channel blocker	0.191494	3.97791e-06	23197
FAF2	C6-ceramide	-0.0627921	0.542269	23197
FAF2	CAL-101	0.0577481	0.329033	23197
FAF2	CAY10576	-0.0193834	0.826401	23197
FAF2	CAY10594	0.0708928	0.208414	23197
FAF2	CAY10618	0.206967	3.56209e-08	23197
FAF2	CBB-1007	-0.0685724	0.670259	23197
FAF2	CCT036477	0.25254	1.24174e-11	23197
FAF2	CD-1530	0.044458	0.435425	23197
FAF2	CD-437	0.250358	1.25919e-11	23197
FAF2	CHIR-99021	0.205562	2.38242e-07	23197
FAF2	CHM-1	0.232696	2.61422e-10	23197
FAF2	CI-976	-0.0455986	0.756262	23197
FAF2	CID-5951923	-0.0132835	0.91	23197
FAF2	CIL41	0.0808249	0.245651	23197
FAF2	CIL55	0.132086	0.519932	23197
FAF2	CIL55A	0.266485	2.79227e-06	23197
FAF2	CIL56	0.192601	0.000821191	23197
FAF2	CIL70	0.20085	0.000235602	23197
FAF2	COL-3	0.243893	3.09501e-08	23197
FAF2	CR-1-31B	0.295477	2.68798e-16	23197
FAF2	Ch-55	0.0828705	0.0728244	23197
FAF2	Compound 1541A	0.117442	0.0278381	23197
FAF2	Compound 23 citrate	0.203432	1.03479e-07	23197
FAF2	Compound 7d-cis	0.224089	4.7538e-08	23197
FAF2	DBeQ	0.16781	4.7285e-05	23197
FAF2	DNMDP	0.0205195	0.812478	23197
FAF2	ELCPK	0.262457	2.74712e-06	23197
FAF2	ETP-46464	0.122056	0.0165964	23197
FAF2	EX-527	-0.015069	0.919069	23197
FAF2	FGIN-1-27	-0.0856132	0.507282	23197
FAF2	FQI-1	0.242072	4.57273e-06	23197
FAF2	FQI-2	0.251259	5.38916e-12	23197
FAF2	FSC231	-0.127942	0.99945	23197
FAF2	GANT-61	0.0363405	0.572017	23197
FAF2	GDC-0879	0.0670326	0.198575	23197
FAF2	GDC-0941	0.0947713	0.0287968	23197
FAF2	GMX-1778	0.205032	9.97092e-08	23197
FAF2	GSK-3 inhibitor IX	0.209593	1.97967e-07	23197
FAF2	GSK-J4	0.163573	0.312051	23197
FAF2	GSK1059615	-0.00622202	0.988137	23197
FAF2	GSK2636771	0.000412297	0.997889	23197
FAF2	GSK4112	0.116431	0.0100175	23197
FAF2	GSK461364	0.281746	1.72047e-14	23197
FAF2	GSK525762A	0.231574	3.22012e-10	23197
FAF2	GW-405833	0.254738	7.17065e-12	23197
FAF2	GW-843682X	0.165999	2.7169e-05	23197
FAF2	HBX-41108	0.149908	0.00326768	23197
FAF2	HC-067047	0.0955634	0.08099	23197
FAF2	HLI 373	0.235132	1.69526e-09	23197
FAF2	I-BET151	0.269261	1.21604e-13	23197
FAF2	IC-87114	-0.0135804	0.882638	23197
FAF2	IPR-456	-0.0348227	0.832185	23197
FAF2	ISOX	0.307153	4.55189e-17	23197
FAF2	IU1	-0.00888315	0.943461	23197
FAF2	JQ-1	0.236049	1.33414e-10	23197
FAF2	JW-480	0.0116795	0.9563	23197
FAF2	JW-55	-0.173869	0.14553	23197
FAF2	JW-74	0.024599	0.818286	23197
FAF2	KH-CB19	0.00926492	0.948014	23197
FAF2	KHS101	0.153878	0.000158954	23197
FAF2	KPT185	0.224198	2.70928e-07	23197
FAF2	KU 0060648	0.195307	4.40678e-07	23197
FAF2	KU-0063794	0.173949	1.1495e-05	23197
FAF2	KU-55933	0.133725	0.0012374	23197
FAF2	KU-60019	0.148406	0.000112791	23197
FAF2	KW-2449	0.268143	2.45329e-13	23197
FAF2	KX2-391	0.293161	1.42744e-15	23197
FAF2	Ki8751	0.169003	3.2483e-05	23197
FAF2	Ko-143	0.184286	1.84745e-06	23197
FAF2	L-685458	0.00348555	0.96715	23197
FAF2	LE-135	0.127708	0.00236756	23197
FAF2	LRRK2-IN-1	0.294208	1.6406e-11	23197
FAF2	LY-2157299	-0.086659	0.706721	23197
FAF2	LY-2183240	0.294202	5.29515e-16	23197
FAF2	MG-132	0.141919	0.0656876	23197
FAF2	MGCD-265	0.244643	7.39468e-11	23197
FAF2	MI-1	-0.050307	0.544047	23197
FAF2	MI-2	0.0901458	0.179422	23197
FAF2	MK-0752	-0.0497905	0.493068	23197
FAF2	MK-1775	0.209065	3.29463e-08	23197
FAF2	MK-2206	0.168297	4.4653e-05	23197
FAF2	ML006	0.0640638	0.221042	23197
FAF2	ML029	0.120783	0.00444278	23197
FAF2	ML031	0.199236	1.54687e-06	23197
FAF2	ML050	0.148218	0.000287293	23197
FAF2	ML083	-0.0587024	0.604498	23197
FAF2	ML162	0.156612	7.2444e-05	23197
FAF2	ML203	0.157199	0.00195736	23197
FAF2	ML210	0.160598	4.6628e-05	23197
FAF2	ML239	0.159645	6.1351e-05	23197
FAF2	ML258	0.0773627	0.424088	23197
FAF2	ML311	0.23818	6.562e-11	23197
FAF2	ML312	-0.0349966	0.988874	23197
FAF2	ML320	0.129354	0.0027519	23197
FAF2	ML334 diastereomer	-0.0683505	0.32736	23197
FAF2	MLN2238	0.189516	6.47713e-07	23197
FAF2	MLN2480	0.056362	0.597867	23197
FAF2	MST-312	0.186921	8.12091e-07	23197
FAF2	Mdivi-1	0.133016	0.00104152	23197
FAF2	Merck60	0.304161	5.77209e-17	23197
FAF2	N9-isopropylolomoucine	0.187286	2.02542e-06	23197
FAF2	NPC-26	-0.0104047	0.953196	23197
FAF2	NSC 74859	0.0618651	0.228844	23197
FAF2	NSC19630	0.184758	6.5295e-05	23197
FAF2	NSC23766	0.171818	1.1154e-05	23197
FAF2	NSC30930	-0.104501	0.105816	23197
FAF2	NSC48300	0.178052	2.51523e-06	23197
FAF2	NSC632839	0.209835	1.81171e-08	23197
FAF2	NSC95397	0.247341	3.43637e-10	23197
FAF2	NVP-231	0.233495	3.75177e-10	23197
FAF2	NVP-ADW742	0.180378	9.90771e-06	23197
FAF2	NVP-BEZ235	0.162385	0.000723981	23197
FAF2	NVP-BSK805	0.246852	6.28133e-11	23197
FAF2	NVP-TAE684	0.114946	0.008666	23197
FAF2	O-6-benzylguanine	0.172517	0.105985	23197
FAF2	OSI-027	0.108318	0.0086003	23197
FAF2	OSI-930	0.16822	7.811e-05	23197
FAF2	PAC-1	0.224733	4.62538e-09	23197
FAF2	PD 153035	-0.0358972	0.582315	23197
FAF2	PD318088	0.00982562	0.870321	23197
FAF2	PDMP	0.246098	6.29463e-10	23197
FAF2	PF-184	0.289109	1.16533e-14	23197
FAF2	PF-3758309	0.213139	9.7631e-05	23197
FAF2	PF-4800567 hydrochloride	0.0280283	0.999586	23197
FAF2	PF-543	0.113543	0.0102941	23197
FAF2	PF-573228	0.202791	9.13485e-08	23197
FAF2	PF-750	0.0905275	0.0499175	23197
FAF2	PHA-793887	0.213974	6.18342e-09	23197
FAF2	PI-103	0.168704	1.9588e-05	23197
FAF2	PIK-93	0.205197	1.82623e-07	23197
FAF2	PL-DI	0.314536	9.62583e-18	23197
FAF2	PLX-4720	0.0472265	0.527454	23197
FAF2	PRIMA-1	0.282529	7.51021e-14	23197
FAF2	PRIMA-1-Met	0.169852	0.00766877	23197
FAF2	PRL-3 inhibitor I	-0.0709777	0.509851	23197
FAF2	PX-12	0.347123	1.18073e-21	23197
FAF2	PYR-41	0.151424	0.00200422	23197
FAF2	QS-11	0.064952	0.813971	23197
FAF2	QW-BI-011	0.156906	0.0716061	23197
FAF2	R428	0.175814	0.000227073	23197
FAF2	RAF265	0.150624	0.00247443	23197
FAF2	RG-108	0.151306	0.00023252	23197
FAF2	RITA	0.192477	1.00733e-06	23197
FAF2	RO4929097	0.0686472	0.371853	23197
FAF2	Repligen 136	0.197345	1.13705e-06	23197
FAF2	SB-225002	0.250091	5.3405e-12	23197
FAF2	SB-431542	0.0247971	0.841521	23197
FAF2	SB-525334	0.0632132	0.212196	23197
FAF2	SB-743921	0.284799	2.18915e-15	23197
FAF2	SCH-529074	0.133573	0.00238022	23197
FAF2	SCH-79797	0.220357	3.94684e-09	23197
FAF2	SGX-523	-0.0944674	0.0726225	23197
FAF2	SID 26681509	0.110264	0.0118981	23197
FAF2	SJ-172550	-0.0144537	0.92467	23197
FAF2	SKI-II	0.157402	0.000147966	23197
FAF2	SMER-3	0.179538	2.5884e-05	23197
FAF2	SN-38	0.220542	1.12152e-07	23197
FAF2	SNS-032	0.201814	3.80185e-07	23197
FAF2	SNX-2112	0.250969	5.57268e-12	23197
FAF2	SR-II-138A	0.295943	1.22096e-16	23197
FAF2	SR1001	0.0292018	0.713348	23197
FAF2	SR8278	-0.161055	0.6159	23197
FAF2	SRT-1720	0.15124	0.00033053	23197
FAF2	STF-31	0.218709	1.18691e-08	23197
FAF2	SU11274	0.124977	0.00164928	23197
FAF2	SZ4TA2	-0.0425202	0.744534	23197
FAF2	StemRegenin 1	0.118348	0.00288723	23197
FAF2	TG-100-115	0.0747198	0.131562	23197
FAF2	TG-101348	0.228715	2.08271e-09	23197
FAF2	TGX-221	0.00398261	0.975652	23197
FAF2	TPCA-1	0.233638	4.31174e-10	23197
FAF2	TW-37	0.158876	5.6556e-05	23197
FAF2	UNC0321	-0.0649229	0.510589	23197
FAF2	UNC0638	0.217206	4.16773e-08	23197
FAF2	VAF-347	-0.121394	0.038401	23197
FAF2	VER-155008	0.102471	0.0129078	23197
FAF2	VU0155056	0.00112576	0.998378	23197
FAF2	WAY-362450	-0.0240314	0.998521	23197
FAF2	WP1130	0.185045	1.89772e-06	23197
FAF2	WZ4002	0.0991078	0.119521	23197
FAF2	WZ8040	0.121927	0.00979731	23197
FAF2	XL765	0.0834006	0.116586	23197
FAF2	YK 4-279	0.255703	2.82085e-12	23197
FAF2	YM-155	0.0117578	0.84005	23197
FAF2	ZSTK474	0.100326	0.0451708	23197
FAF2	abiraterone	-0.224932	0.0574567	23197
FAF2	afatinib	-0.0441298	0.377576	23197
FAF2	alisertib	0.201933	7.55338e-08	23197
FAF2	alvocidib	0.231713	3.3062e-05	23197
FAF2	apicidin	0.337702	4.63971e-21	23197
FAF2	austocystin D	0.025261	0.631134	23197
FAF2	avicin D	0.0537069	0.574896	23197
FAF2	avrainvillamide	0.162513	0.000516943	23197
FAF2	axitinib	0.237704	1.56504e-10	23197
FAF2	azacitidine	0.0362592	0.475588	23197
FAF2	bafilomycin A1	0.204991	0.648881	23197
FAF2	barasertib	0.223344	2.78375e-09	23197
FAF2	bardoxolone methyl	0.213164	1.36541e-07	23197
FAF2	belinostat	0.303095	1.0674e-08	23197
FAF2	bendamustine	0.222081	5.49612e-08	23197
FAF2	betulinic acid	-0.0953746	0.455423	23197
FAF2	bexarotene	0.0661504	0.130423	23197
FAF2	birinapant	-0.0369821	0.595997	23197
FAF2	blebbistatin	-0.0763156	0.904353	23197
FAF2	bleomycin A2	0.0444501	0.443449	23197
FAF2	bortezomib	0.218155	1.13043e-08	23197
FAF2	bosutinib	0.0909095	0.026216	23197
FAF2	brefeldin A	0.200617	1.28906e-06	23197
FAF2	brivanib	0.155281	8.6768e-05	23197
FAF2	cabozantinib	0.182987	2.9119e-05	23197
FAF2	canertinib	-0.00883819	0.878666	23197
FAF2	cediranib	0.0900444	0.406818	23197
FAF2	ceranib-2	0.230976	2.7392e-10	23197
FAF2	cerulenin	0.219238	5.04046e-09	23197
FAF2	chlorambucil	0.218916	6.34076e-09	23197
FAF2	ciclopirox	0.265751	2.64401e-13	23197
FAF2	ciclosporin	0.0873819	0.0890705	23197
FAF2	cimetidine	0.115716	0.918686	23197
FAF2	clofarabine	0.287636	1.44416e-15	23197
FAF2	crizotinib	0.247197	3.55017e-11	23197
FAF2	cucurbitacin I	0.279685	2.14897e-13	23197
FAF2	curcumin	0.205704	4.21607e-08	23197
FAF2	cyanoquinoline 11	0.0653462	0.465186	23197
FAF2	cyclophosphamide	-0.0575585	0.993392	23197
FAF2	cytarabine hydrochloride	0.333194	1.79323e-20	23197
FAF2	cytochalasin B	0.0890014	0.0643496	23197
FAF2	dabrafenib	0.139224	0.0426756	23197
FAF2	dacarbazine	0.272003	3.68647e-13	23197
FAF2	daporinad	0.181085	1.6186e-05	23197
FAF2	darinaparsin	0.114787	0.0654124	23197
FAF2	dasatinib	-0.0713198	0.120299	23197
FAF2	decitabine	0.230514	3.0742e-10	23197
FAF2	dexamethasone	0.148725	0.000312351	23197
FAF2	dinaciclib	0.241135	1.0212e-05	23197
FAF2	docetaxel	0.196833	0.000633515	23197
FAF2	doxorubicin	0.310013	4.05553e-18	23197
FAF2	elocalcitol	0.171725	7.30671e-06	23197
FAF2	entinostat	0.352661	4.18508e-22	23197
FAF2	epigallocatechin-3-monogallate	0.158653	0.000181109	23197
FAF2	erastin	0.127035	0.00174274	23197
FAF2	erismodegib	-0.0828851	0.229698	23197
FAF2	erlotinib	-0.0929794	0.0311014	23197
FAF2	etomoxir	0.0158541	0.980819	23197
FAF2	etoposide	0.282913	8.33141e-15	23197
FAF2	fingolimod	0.221281	6.26566e-09	23197
FAF2	fluorouracil	0.158097	3.2828e-05	23197
FAF2	fluvastatin	0.029167	0.623347	23197
FAF2	foretinib	0.216725	3.38944e-08	23197
FAF2	fulvestrant	0.15161	0.597053	23197
FAF2	fumonisin B1	0.12433	0.0113097	23197
FAF2	gefitinib	0.00779442	0.910673	23197
FAF2	gemcitabine	0.287929	4.93578e-14	23197
FAF2	gossypol	0.205129	1.38552e-07	23197
FAF2	hyperforin	-0.0750751	0.325032	23197
FAF2	ibrutinib	0.0347978	0.591735	23197
FAF2	ifosfamide	-0.0612432	0.753913	23197
FAF2	imatinib	0.184268	4.88397e-06	23197
FAF2	importazole	0.0327476	0.630568	23197
FAF2	indisulam	0.252545	3.02131e-11	23197
FAF2	isoevodiamine	0.237461	1.18198e-10	23197
FAF2	isoliquiritigenin	0.22901	0.00518453	23197
FAF2	isonicotinohydroxamic acid	-0.02497	0.992739	23197
FAF2	istradefylline	0.0328513	0.864704	23197
FAF2	itraconazole	0.0361389	0.635088	23197
FAF2	lapatinib	0.0593656	0.195426	23197
FAF2	lenvatinib	0.160418	8.0421e-05	23197
FAF2	leptomycin B	0.256862	1.03622e-12	23197
FAF2	linifanib	0.153408	5.6187e-05	23197
FAF2	linsitinib	0.17322	1.9856e-05	23197
FAF2	lomeguatrib	0.0622062	0.255335	23197
FAF2	lovastatin	0.0461433	0.385169	23197
FAF2	manumycin A	0.25058	1.12602e-11	23197
FAF2	marinopyrrole A	0.200022	4.0762e-05	23197
FAF2	masitinib	0.190076	1.47724e-06	23197
FAF2	methotrexate	0.144781	0.000338319	23197
FAF2	methylstat	0.245958	6.14463e-08	23197
FAF2	mitomycin	0.24079	8.43348e-11	23197
FAF2	momelotinib	0.192076	1.05396e-06	23197
FAF2	myricetin	0.0348766	0.764751	23197
FAF2	myriocin	-0.0441901	0.931121	23197
FAF2	nakiterpiosin	0.228451	8.05642e-10	23197
FAF2	narciclasine	0.29728	8.64815e-16	23197
FAF2	navitoclax	0.190212	1.46943e-06	23197
FAF2	necrostatin-1	0.0496257	0.308621	23197
FAF2	necrostatin-7	0.0837084	0.0585056	23197
FAF2	necrosulfonamide	0.303075	1.23702e-11	23197
FAF2	nelarabine	-0.0104813	0.980634	23197
FAF2	neopeltolide	0.223624	0.00978459	23197
FAF2	neratinib	0.0818641	0.0557889	23197
FAF2	neuronal differentiation inducer III	0.273592	1.40617e-13	23197
FAF2	niclosamide	0.050037	0.275154	23197
FAF2	nilotinib	0.0601697	0.416894	23197
FAF2	nintedanib	0.063386	0.231401	23197
FAF2	nutlin-3	0.24924	7.20821e-11	23197
FAF2	obatoclax	0.212164	1.30318e-08	23197
FAF2	olaparib	0.223354	3.60719e-09	23197
FAF2	oligomycin A	0.151261	0.000105884	23197
FAF2	omacetaxine mepesuccinate	0.240411	4.60727e-08	23197
FAF2	ouabain	0.219946	2.92935e-09	23197
FAF2	paclitaxel	0.22162	3.15483e-09	23197
FAF2	palmostatin B	0.0472465	0.686639	23197
FAF2	pandacostat	0.164669	0.00032904	23197
FAF2	panobinostat	0.405678	1.22542e-30	23197
FAF2	parbendazole	0.279921	7.16631e-15	23197
FAF2	parthenolide	0.115663	0.0248702	23197
FAF2	pazopanib	0.231573	1.0512e-09	23197
FAF2	pevonedistat	0.166106	1.8581e-05	23197
FAF2	phloretin	0.197551	2.09575e-07	23197
FAF2	pifithrin-alpha	0.0982065	0.0651148	23197
FAF2	pifithrin-mu	0.202983	1.00205e-07	23197
FAF2	piperlongumine	0.280899	1.23284e-14	23197
FAF2	pitstop2	0.0434351	0.827159	23197
FAF2	pluripotin	0.10105	0.0254753	23197
FAF2	procarbazine	-0.0526045	0.751157	23197
FAF2	prochlorperazine	0.153891	0.000230349	23197
FAF2	purmorphamine	0.177478	7.3608e-05	23197
FAF2	pyrazolanthrone	0.0977711	0.0329351	23197
FAF2	quizartinib	0.0789994	0.154905	23197
FAF2	regorafenib	0.0855981	0.0731632	23197
FAF2	rigosertib	0.274893	1.96505e-13	23197
FAF2	ruxolitinib	0.12303	0.00229021	23197
FAF2	salermide	-0.0305797	0.788254	23197
FAF2	saracatinib	-0.0724633	0.120422	23197
FAF2	selumetinib	-0.0101769	0.873538	23197
FAF2	semagacestat	-0.0464997	0.730248	23197
FAF2	serdemetan	0.275077	7.77267e-13	23197
FAF2	sildenafil	0.0325683	0.808008	23197
FAF2	silmitasertib	0.0185091	0.854794	23197
FAF2	simvastatin	-0.0412951	0.504068	23197
FAF2	sirolimus	0.168989	1.0648e-05	23197
FAF2	sitagliptin	-0.0456945	0.997718	23197
FAF2	skepinone-L	0.0762183	0.232826	23197
FAF2	sorafenib	0.0809197	0.0608613	23197
FAF2	sotrastaurin	0.307378	3.36656e-12	23197
FAF2	spautin-1	0.0402013	0.428911	23197
FAF2	staurosporine	0.0940338	0.463208	23197
FAF2	sunitinib	0.263202	4.38266e-12	23197
FAF2	tacedinaline	0.304432	3.90043e-12	23197
FAF2	tacrolimus	0.121402	0.00330273	23197
FAF2	tamatinib	0.0320788	0.720818	23197
FAF2	tamoxifen	-0.0107235	0.906851	23197
FAF2	tandutinib	0.205218	4.38893e-07	23197
FAF2	tanespimycin	0.050718	0.342132	23197
FAF2	temozolomide	0.060401	0.333017	23197
FAF2	temsirolimus	0.174188	0.00266405	23197
FAF2	teniposide	0.325573	1.74878e-10	23197
FAF2	thalidomide	-0.0592499	0.768275	23197
FAF2	tigecycline	0.192447	0.000726785	23197
FAF2	tipifarnib-P1	0.229823	1.69313e-09	23197
FAF2	tipifarnib-P2	0.311368	1.37153e-09	23197
FAF2	tivantinib	0.22935	2.8625e-05	23197
FAF2	tivozanib	0.139363	0.00154909	23197
FAF2	topotecan	0.286725	1.85536e-15	23197
FAF2	tosedostat	0.12575	0.0023252	23197
FAF2	tozasertib	0.239304	0.133632	23197
FAF2	trametinib	-0.0167137	0.863154	23197
FAF2	tretinoin	0.169116	1.7555e-05	23197
FAF2	triazolothiadiazine	0.310282	3.84182e-18	23197
FAF2	trifluoperazine	0.138213	0.00253141	23197
FAF2	triptolide	0.171557	7.64526e-06	23197
FAF2	tubastatin A	0.294828	1.69137e-07	23197
FAF2	valdecoxib	0.185391	2.01112e-06	23197
FAF2	vandetanib	-0.0314038	0.579034	23197
FAF2	veliparib	0.0685927	0.343826	23197
FAF2	vemurafenib	0.0451908	0.439005	23197
FAF2	vincristine	0.316696	2.94871e-19	23197
FAF2	vorapaxar	0.124297	0.00461245	23197
FAF2	vorinostat	0.318054	3.13598e-18	23197
FAF2	zebularine	0.110178	0.00513942	23197
NSFL1C	16-beta-bromoandrosterone	0.0739969	0.119074	55968
NSFL1C	1S,3R-RSL-3	0.072399	0.077204	55968
NSFL1C	3-Cl-AHPC	0.129176	0.000740405	55968
NSFL1C	968	-0.0363477	0.99209	55968
NSFL1C	A-804598	0.0283831	0.885111	55968
NSFL1C	AA-COCF3	0.110986	0.00698344	55968
NSFL1C	ABT-199	0.142435	0.0072934	55968
NSFL1C	ABT-737	0.045239	0.341125	55968
NSFL1C	AC55649	0.0201193	0.89921	55968
NSFL1C	AGK-2	-0.0512806	0.893613	55968
NSFL1C	AM-580	0.0463755	0.392058	55968
NSFL1C	AT-406	0.100154	0.27994	55968
NSFL1C	AT13387	0.103042	0.0816648	55968
NSFL1C	AT7867	0.0768336	0.0639417	55968
NSFL1C	AZ-3146	0.0986812	0.0166272	55968
NSFL1C	AZD1480	0.022575	0.794115	55968
NSFL1C	AZD4547	0.0950381	0.0351468	55968
NSFL1C	AZD6482	0.00686463	0.930752	55968
NSFL1C	AZD7545	0.00597484	0.910443	55968
NSFL1C	AZD7762	0.0765301	0.0511161	55968
NSFL1C	AZD8055	0.0725303	0.0740628	55968
NSFL1C	B02	0.107434	0.0074477	55968
NSFL1C	BCL-LZH-4	0.0553628	0.798252	55968
NSFL1C	BEC	-0.0405314	0.999979	55968
NSFL1C	BI-2536	0.143134	0.000107859	55968
NSFL1C	BIBR-1532	0.0349286	0.491129	55968
NSFL1C	BIRB-796	0.0629985	0.171013	55968
NSFL1C	BIX-01294	0.167653	1.0867e-05	55968
NSFL1C	BMS-195614	-0.0545998	0.374489	55968
NSFL1C	BMS-270394	0.0473679	0.31998	55968
NSFL1C	BMS-345541	0.0780297	0.0493418	55968
NSFL1C	BMS-536924	0.016813	0.797369	55968
NSFL1C	BMS-754807	0.113519	0.00721362	55968
NSFL1C	BRD-A02303741	0.0695456	0.187216	55968
NSFL1C	BRD-A05715709	-0.0927985	0.520911	55968
NSFL1C	BRD-A71883111	0.0836419	0.0511554	55968
NSFL1C	BRD-A86708339	0.0538528	0.395773	55968
NSFL1C	BRD-A94377914	0.165767	0.00241726	55968
NSFL1C	BRD-K01737880	0.229192	0.2093	55968
NSFL1C	BRD-K02251932	0.00171544	0.980994	55968
NSFL1C	BRD-K02492147	-0.0866175	0.122376	55968
NSFL1C	BRD-K04800985	-0.0435249	0.99881	55968
NSFL1C	BRD-K09344309	-0.0467379	0.94957	55968
NSFL1C	BRD-K09587429	-0.0454611	0.492218	55968
NSFL1C	BRD-K11533227	0.0890482	0.039784	55968
NSFL1C	BRD-K13999467	0.042034	0.358172	55968
NSFL1C	BRD-K14844214	-0.0113319	0.907112	55968
NSFL1C	BRD-K16147474	0.0199388	0.965794	55968
NSFL1C	BRD-K17060750	-0.0756145	0.121426	55968
NSFL1C	BRD-K19103580	0.0362764	0.500059	55968
NSFL1C	BRD-K24690302	0.0426687	0.345238	55968
NSFL1C	BRD-K26531177	0.126765	0.00174682	55968
NSFL1C	BRD-K27224038	-0.0354823	0.911578	55968
NSFL1C	BRD-K27986637	0.0465736	0.7972	55968
NSFL1C	BRD-K28456706	0.0832782	0.0459124	55968
NSFL1C	BRD-K29086754	-0.0832247	0.682679	55968
NSFL1C	BRD-K29313308	0.0534572	0.225759	55968
NSFL1C	BRD-K30019337	-0.0406585	0.912228	55968
NSFL1C	BRD-K30748066	0.00652775	0.9784	55968
NSFL1C	BRD-K33199242	0.0331263	0.961909	55968
NSFL1C	BRD-K33514849	-0.031306	0.999288	55968
NSFL1C	BRD-K34099515	-0.129416	0.843996	55968
NSFL1C	BRD-K34222889	0.170632	5.44154e-06	55968
NSFL1C	BRD-K34485477	0.0236715	0.998562	55968
NSFL1C	BRD-K35604418	0.0658469	0.104025	55968
NSFL1C	BRD-K37390332	0.0110629	0.980377	55968
NSFL1C	BRD-K41334119	0.000417493	0.998969	55968
NSFL1C	BRD-K41597374	0.114322	0.00386381	55968
NSFL1C	BRD-K42260513	0.0152591	0.998533	55968
NSFL1C	BRD-K44224150	-0.059032	0.989582	55968
NSFL1C	BRD-K45681478	0.0377061	0.431984	55968
NSFL1C	BRD-K48334597	-0.0181112	0.907513	55968
NSFL1C	BRD-K48477130	-0.0578343	0.777774	55968
NSFL1C	BRD-K49290616	-0.0874259	0.806053	55968
NSFL1C	BRD-K50799972	0.00738273	0.941171	55968
NSFL1C	BRD-K51490254	0.0755869	0.0755693	55968
NSFL1C	BRD-K51831558	0.032398	0.68024	55968
NSFL1C	BRD-K52037352	0.00485307	0.955741	55968
NSFL1C	BRD-K55116708	0.0798414	0.0726144	55968
NSFL1C	BRD-K61166597	0.0799865	0.0479739	55968
NSFL1C	BRD-K63431240	0.0780643	0.0686396	55968
NSFL1C	BRD-K64610608	-0.04191	0.723342	55968
NSFL1C	BRD-K66453893	0.129174	0.000675738	55968
NSFL1C	BRD-K66532283	0.0450534	0.28633	55968
NSFL1C	BRD-K70511574	0.16766	8.44555e-06	55968
NSFL1C	BRD-K71781559	-0.0582949	0.959041	55968
NSFL1C	BRD-K75293299	-0.0989385	0.678369	55968
NSFL1C	BRD-K78574327	-0.0740756	0.968985	55968
NSFL1C	BRD-K80183349	0.0921256	0.0202469	55968
NSFL1C	BRD-K84807411	-0.0299903	0.933492	55968
NSFL1C	BRD-K85133207	0.0425802	0.359028	55968
NSFL1C	BRD-K86535717	-0.0784785	0.804335	55968
NSFL1C	BRD-K88742110	0.0660368	0.12042	55968
NSFL1C	BRD-K90370028	0.040334	0.938639	55968
NSFL1C	BRD-K92856060	0.0662457	0.119458	55968
NSFL1C	BRD-K96431673	-0.132628	0.985799	55968
NSFL1C	BRD-K96970199	-0.0998599	0.998764	55968
NSFL1C	BRD-K97651142	0.0572113	0.183675	55968
NSFL1C	BRD-K99006945	0.0415471	0.593386	55968
NSFL1C	BRD-M00053801	0.0684055	0.486004	55968
NSFL1C	BRD1378	-0.0225962	0.868365	55968
NSFL1C	BRD1812	0.131577	0.00084418	55968
NSFL1C	BRD1835	-0.00625836	0.920682	55968
NSFL1C	BRD4132	0.00221074	0.979872	55968
NSFL1C	BRD5468	0.000910068	0.995395	55968
NSFL1C	BRD6340	0.106237	0.00721885	55968
NSFL1C	BRD8899	-0.0221403	0.85683	55968
NSFL1C	BRD8958	0.0506068	0.982209	55968
NSFL1C	BRD9647	0.0058288	0.933371	55968
NSFL1C	BRD9876	0.0380112	0.561496	55968
NSFL1C	BYL-719	-0.00501777	0.960206	55968
NSFL1C	Bax channel blocker	0.130904	0.00209655	55968
NSFL1C	C6-ceramide	0.0132426	0.933156	55968
NSFL1C	CAL-101	0.0392731	0.545723	55968
NSFL1C	CAY10576	-0.104433	0.11544	55968
NSFL1C	CAY10594	0.0776912	0.163146	55968
NSFL1C	CAY10618	0.0679142	0.0956055	55968
NSFL1C	CBB-1007	-0.0349848	0.859387	55968
NSFL1C	CCT036477	0.131263	0.000683879	55968
NSFL1C	CD-1530	0.0120888	0.859932	55968
NSFL1C	CD-437	0.137019	0.000321324	55968
NSFL1C	CHIR-99021	0.0617771	0.153233	55968
NSFL1C	CHM-1	0.144999	0.000113864	55968
NSFL1C	CI-976	0.0129493	0.952403	55968
NSFL1C	CID-5951923	0.00309749	0.981428	55968
NSFL1C	CIL41	-0.00610384	0.948773	55968
NSFL1C	CIL55	-0.0134343	0.962083	55968
NSFL1C	CIL55A	0.0359441	0.590388	55968
NSFL1C	CIL56	0.0367291	0.577709	55968
NSFL1C	CIL70	0.120767	0.0342545	55968
NSFL1C	COL-3	0.170171	0.000147938	55968
NSFL1C	CR-1-31B	0.170755	3.86369e-06	55968
NSFL1C	Ch-55	0.0221975	0.698436	55968
NSFL1C	Compound 1541A	0.0251702	0.735078	55968
NSFL1C	Compound 23 citrate	0.20933	4.22442e-08	55968
NSFL1C	Compound 7d-cis	0.140175	0.000887754	55968
NSFL1C	DBeQ	0.0765416	0.0782006	55968
NSFL1C	DNMDP	0.00672111	0.945922	55968
NSFL1C	ELCPK	0.12336	0.0387239	55968
NSFL1C	ETP-46464	0.134935	0.00768225	55968
NSFL1C	EX-527	-0.0245231	0.865831	55968
NSFL1C	FGIN-1-27	-0.17615	0.119614	55968
NSFL1C	FQI-1	0.114328	0.0400567	55968
NSFL1C	FQI-2	0.107858	0.00448472	55968
NSFL1C	FSC231	-0.00583052	0.99945	55968
NSFL1C	GANT-61	0.0454491	0.45743	55968
NSFL1C	GDC-0879	0.0559991	0.303673	55968
NSFL1C	GDC-0941	0.0573863	0.212491	55968
NSFL1C	GMX-1778	0.0687676	0.100218	55968
NSFL1C	GSK-3 inhibitor IX	0.104216	0.0125824	55968
NSFL1C	GSK-J4	0.106472	0.541241	55968
NSFL1C	GSK1059615	0.0081967	0.984849	55968
NSFL1C	GSK2636771	-0.0282896	0.80711	55968
NSFL1C	GSK4112	0.0692441	0.150642	55968
NSFL1C	GSK461364	0.144842	0.0001312	55968
NSFL1C	GSK525762A	0.164708	1.0587e-05	55968
NSFL1C	GW-405833	0.119507	0.00193672	55968
NSFL1C	GW-843682X	0.0631335	0.13394	55968
NSFL1C	HBX-41108	0.114629	0.0291199	55968
NSFL1C	HC-067047	0.0622484	0.294675	55968
NSFL1C	HLI 373	0.119314	0.00326213	55968
NSFL1C	I-BET151	0.187043	4.12127e-07	55968
NSFL1C	IC-87114	-0.0140624	0.87772	55968
NSFL1C	IPR-456	0.0343337	0.834097	55968
NSFL1C	ISOX	0.0984389	0.0109195	55968
NSFL1C	IU1	0.00706504	0.955496	55968
NSFL1C	JQ-1	0.180779	1.20424e-06	55968
NSFL1C	JW-480	0.0105415	0.961301	55968
NSFL1C	JW-55	-0.0645494	0.631995	55968
NSFL1C	JW-74	-0.0102375	0.934933	55968
NSFL1C	KH-CB19	0.0601425	0.581124	55968
NSFL1C	KHS101	0.0967032	0.0212258	55968
NSFL1C	KPT185	0.14094	0.00166472	55968
NSFL1C	KU 0060648	0.100265	0.012769	55968
NSFL1C	KU-0063794	0.104226	0.00988814	55968
NSFL1C	KU-55933	0.0341643	0.464866	55968
NSFL1C	KU-60019	0.0952222	0.0157865	55968
NSFL1C	KW-2449	0.137254	0.000289807	55968
NSFL1C	KX2-391	0.156002	3.7927e-05	55968
NSFL1C	Ki8751	0.13499	0.0010851	55968
NSFL1C	Ko-143	0.0973112	0.015176	55968
NSFL1C	L-685458	0.0823932	0.133416	55968
NSFL1C	LE-135	-0.0108259	0.832404	55968
NSFL1C	LRRK2-IN-1	0.189782	2.3007e-05	55968
NSFL1C	LY-2157299	-0.054727	0.836936	55968
NSFL1C	LY-2183240	0.139619	0.000197822	55968
NSFL1C	MG-132	0.00361452	0.975297	55968
NSFL1C	MGCD-265	0.0700221	0.078924	55968
NSFL1C	MI-1	-0.00587527	0.963927	55968
NSFL1C	MI-2	-0.0166029	0.838296	55968
NSFL1C	MK-0752	-0.0507877	0.483958	55968
NSFL1C	MK-1775	0.103298	0.00848082	55968
NSFL1C	MK-2206	0.102504	0.015888	55968
NSFL1C	ML006	0.0766341	0.137576	55968
NSFL1C	ML029	0.110666	0.00959796	55968
NSFL1C	ML031	0.0662615	0.13261	55968
NSFL1C	ML050	0.0873075	0.0395879	55968
NSFL1C	ML083	-0.0267004	0.850517	55968
NSFL1C	ML162	0.0563446	0.191255	55968
NSFL1C	ML203	0.0378185	0.490946	55968
NSFL1C	ML210	0.0720458	0.0836889	55968
NSFL1C	ML239	0.0328913	0.482635	55968
NSFL1C	ML258	0.00588476	0.966473	55968
NSFL1C	ML311	0.0988721	0.00932601	55968
NSFL1C	ML312	-0.0423709	0.980418	55968
NSFL1C	ML320	0.0284393	0.584452	55968
NSFL1C	ML334 diastereomer	-0.0543463	0.456472	55968
NSFL1C	MLN2238	0.074933	0.0597857	55968
NSFL1C	MLN2480	0.101989	0.253598	55968
NSFL1C	MST-312	0.10262	0.00804113	55968
NSFL1C	Mdivi-1	0.0525109	0.227978	55968
NSFL1C	Merck60	0.117578	0.00195723	55968
NSFL1C	N9-isopropylolomoucine	0.0690289	0.0965086	55968
NSFL1C	NPC-26	0.0264441	0.843247	55968
NSFL1C	NSC 74859	0.0143889	0.82438	55968
NSFL1C	NSC19630	0.142717	0.00244203	55968
NSFL1C	NSC23766	0.0915848	0.0241338	55968
NSFL1C	NSC30930	-0.0561281	0.411647	55968
NSFL1C	NSC48300	0.0713499	0.072655	55968
NSFL1C	NSC632839	0.160978	1.9906e-05	55968
NSFL1C	NSC95397	0.0950487	0.0211745	55968
NSFL1C	NVP-231	0.130495	0.000671161	55968
NSFL1C	NVP-ADW742	0.154604	0.000181891	55968
NSFL1C	NVP-BEZ235	0.0849626	0.091133	55968
NSFL1C	NVP-BSK805	0.121132	0.00202245	55968
NSFL1C	NVP-TAE684	0.139794	0.00112124	55968
NSFL1C	O-6-benzylguanine	0.0724608	0.561902	55968
NSFL1C	OSI-027	0.11485	0.00508078	55968
NSFL1C	OSI-930	0.140353	0.00112108	55968
NSFL1C	PAC-1	0.148989	0.000141934	55968
NSFL1C	PD 153035	-0.060035	0.314306	55968
NSFL1C	PD318088	0.0184993	0.752261	55968
NSFL1C	PDMP	0.0893352	0.0349046	55968
NSFL1C	PF-184	0.0808804	0.0432312	55968
NSFL1C	PF-3758309	0.141348	0.0114635	55968
NSFL1C	PF-4800567 hydrochloride	-0.0227887	0.999586	55968
NSFL1C	PF-543	0.0723359	0.116961	55968
NSFL1C	PF-573228	0.104131	0.00819584	55968
NSFL1C	PF-750	0.0279959	0.594474	55968
NSFL1C	PHA-793887	0.132196	0.00042752	55968
NSFL1C	PI-103	0.0667317	0.113216	55968
NSFL1C	PIK-93	0.0895605	0.0304462	55968
NSFL1C	PL-DI	0.129762	0.000720245	55968
NSFL1C	PLX-4720	-0.0527818	0.461056	55968
NSFL1C	PRIMA-1	0.124846	0.00146401	55968
NSFL1C	PRIMA-1-Met	0.0647333	0.371907	55968
NSFL1C	PRL-3 inhibitor I	-0.0484535	0.706193	55968
NSFL1C	PX-12	0.144322	0.000143137	55968
NSFL1C	PYR-41	0.104285	0.0372227	55968
NSFL1C	QS-11	0.0787811	0.755968	55968
NSFL1C	QW-BI-011	0.172453	0.0453178	55968
NSFL1C	R428	0.126588	0.00975941	55968
NSFL1C	RAF265	0.0737544	0.174587	55968
NSFL1C	RG-108	0.0655087	0.145738	55968
NSFL1C	RITA	0.141741	0.000411031	55968
NSFL1C	RO4929097	0.0529366	0.504425	55968
NSFL1C	Repligen 136	0.106559	0.0116185	55968
NSFL1C	SB-225002	0.107033	0.0045047	55968
NSFL1C	SB-431542	-0.0324199	0.776938	55968
NSFL1C	SB-525334	-0.0354514	0.527079	55968
NSFL1C	SB-743921	0.142526	0.00012161	55968
NSFL1C	SCH-529074	0.124039	0.00507988	55968
NSFL1C	SCH-79797	0.117038	0.00252705	55968
NSFL1C	SGX-523	-0.0133193	0.867057	55968
NSFL1C	SID 26681509	0.0105106	0.849096	55968
NSFL1C	SJ-172550	0.0401677	0.732936	55968
NSFL1C	SKI-II	0.033694	0.490197	55968
NSFL1C	SMER-3	0.138377	0.00142084	55968
NSFL1C	SN-38	0.0903409	0.0414686	55968
NSFL1C	SNS-032	0.094613	0.0217087	55968
NSFL1C	SNX-2112	0.123962	0.000931787	55968
NSFL1C	SR-II-138A	0.183701	4.98493e-07	55968
NSFL1C	SR1001	-0.0223009	0.793215	55968
NSFL1C	SR8278	-0.211334	0.514283	55968
NSFL1C	SRT-1720	0.0921311	0.0359384	55968
NSFL1C	STF-31	0.0499557	0.242294	55968
NSFL1C	SU11274	0.0934939	0.0206207	55968
NSFL1C	SZ4TA2	-0.0335762	0.804611	55968
NSFL1C	StemRegenin 1	0.0734486	0.0728252	55968
NSFL1C	TG-100-115	0.0188942	0.762131	55968
NSFL1C	TG-101348	0.101429	0.0115125	55968
NSFL1C	TGX-221	-0.020386	0.829439	55968
NSFL1C	TPCA-1	0.0758537	0.0590682	55968
NSFL1C	TW-37	0.105241	0.00880701	55968
NSFL1C	UNC0321	-0.00429456	0.979877	55968
NSFL1C	UNC0638	0.06376	0.143693	55968
NSFL1C	VAF-347	0.00139474	0.986329	55968
NSFL1C	VER-155008	0.0987091	0.016904	55968
NSFL1C	VU0155056	-0.039013	0.910386	55968
NSFL1C	WAY-362450	-0.0176459	0.998521	55968
NSFL1C	WP1130	0.133475	0.000747416	55968
NSFL1C	WZ4002	0.0189465	0.831065	55968
NSFL1C	WZ8040	0.0100939	0.875588	55968
NSFL1C	XL765	0.0742378	0.173588	55968
NSFL1C	YK 4-279	0.14641	9.9765e-05	55968
NSFL1C	YM-155	0.0248239	0.644627	55968
NSFL1C	ZSTK474	0.0704851	0.180092	55968
NSFL1C	abiraterone	-0.0603503	0.688234	55968
NSFL1C	afatinib	-0.0122805	0.828896	55968
NSFL1C	alisertib	0.12469	0.00120843	55968
NSFL1C	alvocidib	0.113147	0.0513665	55968
NSFL1C	apicidin	0.103148	0.00655179	55968
NSFL1C	austocystin D	0.0436863	0.379213	55968
NSFL1C	avicin D	-0.00929106	0.942057	55968
NSFL1C	avrainvillamide	0.18169	9.0784e-05	55968
NSFL1C	axitinib	0.106965	0.00589527	55968
NSFL1C	azacitidine	0.0745011	0.113282	55968
NSFL1C	bafilomycin A1	0.122407	0.819854	55968
NSFL1C	barasertib	0.177022	3.27436e-06	55968
NSFL1C	bardoxolone methyl	0.116192	0.00528147	55968
NSFL1C	belinostat	0.123928	0.0267346	55968
NSFL1C	bendamustine	0.124945	0.00287547	55968
NSFL1C	betulinic acid	0.00215788	0.99486	55968
NSFL1C	bexarotene	0.0600387	0.173645	55968
NSFL1C	birinapant	-0.0175064	0.830312	55968
NSFL1C	blebbistatin	-0.0602256	0.926253	55968
NSFL1C	bleomycin A2	0.0642978	0.231587	55968
NSFL1C	bortezomib	0.115318	0.00337666	55968
NSFL1C	bosutinib	0.0634386	0.129048	55968
NSFL1C	brefeldin A	0.109288	0.0113362	55968
NSFL1C	brivanib	0.0604659	0.144884	55968
NSFL1C	cabozantinib	0.045016	0.375108	55968
NSFL1C	canertinib	0.034999	0.489699	55968
NSFL1C	cediranib	0.015093	0.926848	55968
NSFL1C	ceranib-2	0.126034	0.000816614	55968
NSFL1C	cerulenin	0.122318	0.00148606	55968
NSFL1C	chlorambucil	0.135485	0.000454475	55968
NSFL1C	ciclopirox	0.135573	0.000281755	55968
NSFL1C	ciclosporin	0.066833	0.210982	55968
NSFL1C	cimetidine	-0.015712	0.99519	55968
NSFL1C	clofarabine	0.135117	0.000294093	55968
NSFL1C	crizotinib	0.198342	1.5067e-07	55968
NSFL1C	cucurbitacin I	0.117157	0.00356338	55968
NSFL1C	curcumin	0.0821774	0.0361745	55968
NSFL1C	cyanoquinoline 11	-0.0265486	0.802879	55968
NSFL1C	cyclophosphamide	0.0220378	0.996408	55968
NSFL1C	cytarabine hydrochloride	0.154481	3.4528e-05	55968
NSFL1C	cytochalasin B	0.0180879	0.769984	55968
NSFL1C	dabrafenib	0.0744586	0.326286	55968
NSFL1C	dacarbazine	0.137321	0.000353721	55968
NSFL1C	daporinad	0.0750478	0.0979198	55968
NSFL1C	darinaparsin	0.0799282	0.222574	55968
NSFL1C	dasatinib	-0.109689	0.0108079	55968
NSFL1C	decitabine	0.155988	2.8628e-05	55968
NSFL1C	dexamethasone	0.082962	0.0491101	55968
NSFL1C	dinaciclib	0.105724	0.0638147	55968
NSFL1C	docetaxel	0.0506982	0.431406	55968
NSFL1C	doxorubicin	0.174496	2.07026e-06	55968
NSFL1C	elocalcitol	0.147249	0.00013125	55968
NSFL1C	entinostat	0.183697	1.20449e-06	55968
NSFL1C	epigallocatechin-3-monogallate	0.114719	0.00839539	55968
NSFL1C	erastin	-0.0145414	0.77473	55968
NSFL1C	erismodegib	-0.0302252	0.729992	55968
NSFL1C	erlotinib	-0.035086	0.477786	55968
NSFL1C	etomoxir	0.0270114	0.969766	55968
NSFL1C	etoposide	0.162641	1.3985e-05	55968
NSFL1C	fingolimod	0.135972	0.000483214	55968
NSFL1C	fluorouracil	0.136606	0.000359255	55968
NSFL1C	fluvastatin	0.0178129	0.780421	55968
NSFL1C	foretinib	0.127607	0.00162176	55968
NSFL1C	fulvestrant	-0.0271082	0.958688	55968
NSFL1C	fumonisin B1	-0.0450556	0.457856	55968
NSFL1C	gefitinib	-0.0387424	0.486319	55968
NSFL1C	gemcitabine	0.138674	0.000465222	55968
NSFL1C	gossypol	0.121696	0.00225535	55968
NSFL1C	hyperforin	-0.0378498	0.686123	55968
NSFL1C	ibrutinib	-0.0129729	0.855549	55968
NSFL1C	ifosfamide	-0.0491218	0.817825	55968
NSFL1C	imatinib	0.0807211	0.0570843	55968
NSFL1C	importazole	0.067046	0.261746	55968
NSFL1C	indisulam	0.196377	3.40676e-07	55968
NSFL1C	isoevodiamine	0.133641	0.000402613	55968
NSFL1C	isoliquiritigenin	0.139433	0.102455	55968
NSFL1C	isonicotinohydroxamic acid	0.0168918	0.992739	55968
NSFL1C	istradefylline	-0.00857852	0.969438	55968
NSFL1C	itraconazole	0.0134081	0.886253	55968
NSFL1C	lapatinib	0.0188655	0.715189	55968
NSFL1C	lenvatinib	0.0711386	0.111387	55968
NSFL1C	leptomycin B	0.120891	0.00119547	55968
NSFL1C	linifanib	0.0899959	0.0211833	55968
NSFL1C	linsitinib	0.0514211	0.25155	55968
NSFL1C	lomeguatrib	0.0109716	0.874867	55968
NSFL1C	lovastatin	-0.0403808	0.456914	55968
NSFL1C	manumycin A	0.0557391	0.157877	55968
NSFL1C	marinopyrrole A	0.024793	0.660193	55968
NSFL1C	masitinib	0.12267	0.00246276	55968
NSFL1C	methotrexate	0.0833471	0.0445786	55968
NSFL1C	methylstat	0.118045	0.0135164	55968
NSFL1C	mitomycin	0.204828	4.29862e-08	55968
NSFL1C	momelotinib	0.0315851	0.473225	55968
NSFL1C	myricetin	0.0259676	0.835104	55968
NSFL1C	myriocin	-0.201114	0.67056	55968
NSFL1C	nakiterpiosin	0.1187	0.00197279	55968
NSFL1C	narciclasine	0.174774	4.07576e-06	55968
NSFL1C	navitoclax	0.0290686	0.537796	55968
NSFL1C	necrostatin-1	0.00854085	0.881558	55968
NSFL1C	necrostatin-7	0.0673848	0.13764	55968
NSFL1C	necrosulfonamide	0.136809	0.00354706	55968
NSFL1C	nelarabine	0.0508074	0.806642	55968
NSFL1C	neopeltolide	0.1352	0.140775	55968
NSFL1C	neratinib	0.0307324	0.524851	55968
NSFL1C	neuronal differentiation inducer III	0.150287	7.7899e-05	55968
NSFL1C	niclosamide	-0.0205729	0.684366	55968
NSFL1C	nilotinib	0.0706182	0.32617	55968
NSFL1C	nintedanib	0.0487009	0.381333	55968
NSFL1C	nutlin-3	0.1761	5.88325e-06	55968
NSFL1C	obatoclax	0.171072	5.63048e-06	55968
NSFL1C	olaparib	0.0696197	0.0887949	55968
NSFL1C	oligomycin A	0.0672998	0.0987803	55968
NSFL1C	omacetaxine mepesuccinate	0.190685	1.8644e-05	55968
NSFL1C	ouabain	0.100996	0.00833994	55968
NSFL1C	paclitaxel	0.101597	0.00903195	55968
NSFL1C	palmostatin B	0.00558787	0.972586	55968
NSFL1C	pandacostat	0.0561822	0.231092	55968
NSFL1C	panobinostat	0.154896	3.3576e-05	55968
NSFL1C	parbendazole	0.145222	8.827e-05	55968
NSFL1C	parthenolide	0.030779	0.622875	55968
NSFL1C	pazopanib	0.0562116	0.172952	55968
NSFL1C	pevonedistat	0.10229	0.0102249	55968
NSFL1C	phloretin	0.0763792	0.0557318	55968
NSFL1C	pifithrin-alpha	0.0519508	0.391609	55968
NSFL1C	pifithrin-mu	0.123995	0.0015148	55968
NSFL1C	piperlongumine	0.139264	0.000212607	55968
NSFL1C	pitstop2	0.0502358	0.791905	55968
NSFL1C	pluripotin	0.0352307	0.514489	55968
NSFL1C	procarbazine	0.0112934	0.965469	55968
NSFL1C	prochlorperazine	0.140058	0.000890257	55968
NSFL1C	purmorphamine	0.0359158	0.471083	55968
NSFL1C	pyrazolanthrone	0.000300729	0.996146	55968
NSFL1C	quizartinib	0.0819688	0.137868	55968
NSFL1C	regorafenib	0.128821	0.00524105	55968
NSFL1C	rigosertib	0.153158	6.9225e-05	55968
NSFL1C	ruxolitinib	-0.021803	0.649246	55968
NSFL1C	salermide	0.0859923	0.325276	55968
NSFL1C	saracatinib	-0.032962	0.53594	55968
NSFL1C	selumetinib	0.021012	0.720418	55968
NSFL1C	semagacestat	0.0571513	0.644484	55968
NSFL1C	serdemetan	0.155953	7.8844e-05	55968
NSFL1C	sildenafil	0.0538305	0.65334	55968
NSFL1C	silmitasertib	0.0323481	0.723654	55968
NSFL1C	simvastatin	-0.0747792	0.178964	55968
NSFL1C	sirolimus	0.0770619	0.0537481	55968
NSFL1C	sitagliptin	0.0676599	0.997718	55968
NSFL1C	skepinone-L	-0.00638311	0.934707	55968
NSFL1C	sorafenib	0.053266	0.233358	55968
NSFL1C	sotrastaurin	0.205616	5.30046e-06	55968
NSFL1C	spautin-1	-0.0409493	0.41945	55968
NSFL1C	staurosporine	-0.080245	0.544366	55968
NSFL1C	sunitinib	0.131668	0.000817712	55968
NSFL1C	tacedinaline	0.174742	0.000118371	55968
NSFL1C	tacrolimus	0.0947237	0.0247059	55968
NSFL1C	tamatinib	-0.00119391	0.991916	55968
NSFL1C	tamoxifen	0.0839237	0.15745	55968
NSFL1C	tandutinib	0.112848	0.00806402	55968
NSFL1C	tanespimycin	0.0196424	0.746299	55968
NSFL1C	temozolomide	0.0227335	0.769389	55968
NSFL1C	temsirolimus	0.116428	0.0537482	55968
NSFL1C	teniposide	0.210216	6.2549e-05	55968
NSFL1C	thalidomide	-0.0124494	0.965434	55968
NSFL1C	tigecycline	0.0920627	0.129856	55968
NSFL1C	tipifarnib-P1	0.0876408	0.0271341	55968
NSFL1C	tipifarnib-P2	0.167628	0.00174915	55968
NSFL1C	tivantinib	0.0559701	0.354555	55968
NSFL1C	tivozanib	0.0655788	0.17144	55968
NSFL1C	topotecan	0.164716	8.6992e-06	55968
NSFL1C	tosedostat	0.115365	0.00552712	55968
NSFL1C	tozasertib	0.065641	0.737667	55968
NSFL1C	trametinib	0.0581796	0.473463	55968
NSFL1C	tretinoin	0.11304	0.00520955	55968
NSFL1C	triazolothiadiazine	0.156058	2.3762e-05	55968
NSFL1C	trifluoperazine	0.0797722	0.102603	55968
NSFL1C	triptolide	0.0886872	0.0249913	55968
NSFL1C	tubastatin A	0.0979817	0.109964	55968
NSFL1C	valdecoxib	0.0500933	0.228617	55968
NSFL1C	vandetanib	-0.0613772	0.225352	55968
NSFL1C	veliparib	0.0091699	0.930986	55968
NSFL1C	vemurafenib	-0.0678677	0.207367	55968
NSFL1C	vincristine	0.152714	2.9183e-05	55968
NSFL1C	vorapaxar	0.0379637	0.452321	55968
NSFL1C	vorinostat	0.142636	0.000179621	55968
NSFL1C	zebularine	0.127294	0.00113894	55968
UBXN1	16-beta-bromoandrosterone	-0.00674395	0.911952	51035
UBXN1	1S,3R-RSL-3	-0.164907	1.9662e-05	51035
UBXN1	3-Cl-AHPC	-0.178618	2.10354e-06	51035
UBXN1	968	-0.00186306	0.999953	51035
UBXN1	A-804598	-0.00966596	0.965356	51035
UBXN1	AA-COCF3	-0.112717	0.00610672	51035
UBXN1	ABT-199	-0.0446929	0.453212	51035
UBXN1	ABT-737	-0.031932	0.51738	51035
UBXN1	AC55649	-0.00422894	0.983659	51035
UBXN1	AGK-2	0.010995	0.986373	51035
UBXN1	AM-580	-0.0668917	0.1861	51035
UBXN1	AT-406	-0.0746367	0.450576	51035
UBXN1	AT13387	-0.252537	7.08395e-06	51035
UBXN1	AT7867	-0.138195	0.000481625	51035
UBXN1	AZ-3146	-0.17254	1.3389e-05	51035
UBXN1	AZD1480	-0.0571302	0.453551	51035
UBXN1	AZD4547	-0.054158	0.261824	51035
UBXN1	AZD6482	-0.0543772	0.348186	51035
UBXN1	AZD7545	-0.125075	0.00254591	51035
UBXN1	AZD7762	-0.211208	1.31372e-08	51035
UBXN1	AZD8055	-0.145958	0.000196598	51035
UBXN1	B02	-0.105176	0.00888194	51035
UBXN1	BCL-LZH-4	0.098114	0.578092	51035
UBXN1	BEC	-0.0303259	0.999979	51035
UBXN1	BI-2536	-0.242328	2.08061e-11	51035
UBXN1	BIBR-1532	-0.0344991	0.496861	51035
UBXN1	BIRB-796	-0.125465	0.00371572	51035
UBXN1	BIX-01294	-0.183323	1.36011e-06	51035
UBXN1	BMS-195614	-0.0632515	0.291537	51035
UBXN1	BMS-270394	-0.0665053	0.1457	51035
UBXN1	BMS-345541	-0.135462	0.000485615	51035
UBXN1	BMS-536924	-0.0681329	0.187694	51035
UBXN1	BMS-754807	-0.0752452	0.0919888	51035
UBXN1	BRD-A02303741	-0.0580576	0.283894	51035
UBXN1	BRD-A05715709	0.00418684	0.98212	51035
UBXN1	BRD-A71883111	-0.091647	0.0312453	51035
UBXN1	BRD-A86708339	-0.16151	0.00576664	51035
UBXN1	BRD-A94377914	-0.215735	5.5357e-05	51035
UBXN1	BRD-K01737880	-0.235856	0.193777	51035
UBXN1	BRD-K02251932	-0.121749	0.00974484	51035
UBXN1	BRD-K02492147	0.0460172	0.449027	51035
UBXN1	BRD-K04800985	-0.0223602	0.99881	51035
UBXN1	BRD-K09344309	0.123532	0.77317	51035
UBXN1	BRD-K09587429	0.0242494	0.740094	51035
UBXN1	BRD-K11533227	-0.0489449	0.2807	51035
UBXN1	BRD-K13999467	-0.120858	0.00349899	51035
UBXN1	BRD-K14844214	-0.0483076	0.512447	51035
UBXN1	BRD-K16147474	0.032937	0.934202	51035
UBXN1	BRD-K17060750	0.042223	0.424794	51035
UBXN1	BRD-K19103580	-0.0723428	0.134853	51035
UBXN1	BRD-K24690302	-0.0369243	0.421148	51035
UBXN1	BRD-K26531177	-0.160141	6.0553e-05	51035
UBXN1	BRD-K27224038	-0.131754	0.5273	51035
UBXN1	BRD-K27986637	-0.134001	0.337601	51035
UBXN1	BRD-K28456706	-0.103512	0.0117099	51035
UBXN1	BRD-K29086754	-0.0661293	0.768202	51035
UBXN1	BRD-K29313308	-0.0563681	0.199054	51035
UBXN1	BRD-K30019337	-0.102456	0.692104	51035
UBXN1	BRD-K30748066	-0.261785	0.117959	51035
UBXN1	BRD-K33199242	0.0361182	0.960067	51035
UBXN1	BRD-K33514849	-0.0411489	0.999288	51035
UBXN1	BRD-K34099515	0.0545879	0.949231	51035
UBXN1	BRD-K34222889	-0.18622	6.24309e-07	51035
UBXN1	BRD-K34485477	-0.0641038	0.998562	51035
UBXN1	BRD-K35604418	-0.102334	0.0095858	51035
UBXN1	BRD-K37390332	0.0278693	0.921247	51035
UBXN1	BRD-K41334119	-0.0722767	0.908994	51035
UBXN1	BRD-K41597374	-0.116334	0.00324688	51035
UBXN1	BRD-K42260513	-0.00838191	0.998533	51035
UBXN1	BRD-K44224150	-0.0200434	0.996933	51035
UBXN1	BRD-K45681478	-0.0227072	0.657045	51035
UBXN1	BRD-K48334597	-0.155609	0.134311	51035
UBXN1	BRD-K48477130	-0.00449452	0.986585	51035
UBXN1	BRD-K49290616	0.0842808	0.819968	51035
[truncated: 4,255 more rows]
