# Supplementary material for: Exploring the role of ubiquitin regulatory X domain family proteins in cancers: bioinformatics insights, mechanisms, and implications for therapy
Source: J Transl Med. 2024 Feb 15;22:157. doi: 10.1186/s12967-024-04890-9 (PMC10870615; doi:10.1186/s12967-024-04890-9)
Supplement: Supplementary file 1 — Additional file 1: Figure S1. Gene alteration in UBXDF in cancers. A UBXDF gene alterations in TCGA. B The OncoPrint with mutation spectrum and UBXDF gene alteration. Figure S2. A expression profile of cancer-noncancer tissues using TCGA individual cancer types data (noncancer tissue sample size > =5). B Co-expression analysis between every two genes is presented. (Blue points indicate positive correlation, while red points indicate negative correlation.) C K-M curve of overall survival across cancer types and UBXDF members, p <0.05. D Forest map shows the univariate cox regression results of UBXDF for OS. E UBXDF members protein expression in normal tissues. F UBXDF members protein expression in tumour tissues. Figure S3. Correlation analysis between UBXD–F expression and TME. A–D The association between UBXD–F expression and stromal score, tumour purity, ESTIMATE score and immune score in 33 TCGA cancer types. (Red points indicate positive correlation, while blue points indicate negative correlation). Table S1. Abbreviations and full names of nouns in the text. Table S2. A logFC & p value of the heatmap exhibiting the transcriptional level of the UBXDF in TCGA tumour types compared to adjacent normal tissues. B Co-expression network of UBXDF. C COX analysis between UBXDF and OS. D–G Correlation coefficient & p value of DNAss or RNAss matrix. H Correlation coefficient of CTRL and UBXDF. I Correlation coefficient of GDSC and UBXDF. Table S3. A Estimatescore for TCGA tumour samples. [file 12967_2024_4890_MOESM1_ESM.zip › New folder/Table S2I.xlsx]

## Sheet: SheetName
Table S2I. correlation coefficient of GDSC and UBXDF
symbol	drug	cor	fdr	entrez
ASPSCR1	(5Z)-7-Oxozeaenol	-0.00921447	0.857882	79058
ASPSCR1	17-AAG	0.0363794	0.353249	79058
ASPSCR1	5-Fluorouracil	0.0135606	0.73771	79058
ASPSCR1	681640	0.0267376	0.68276	79058
ASPSCR1	A-443654	0.0882192	0.546626	79058
ASPSCR1	A-770041	0.0783949	0.317054	79058
ASPSCR1	AC220	-0.0842636	0.0485924	79058
ASPSCR1	AG-014699	0.0482403	0.264543	79058
ASPSCR1	AICAR	0.0159282	0.723521	79058
ASPSCR1	AKT inhibitor VIII	-0.0060743	0.914819	79058
ASPSCR1	AMG-706	0.00321128	0.97007	79058
ASPSCR1	AP-24534	-0.0583362	0.15956	79058
ASPSCR1	AR-42	-0.0284479	0.457286	79058
ASPSCR1	AS601245	0.0286759	0.632069	79058
ASPSCR1	AS605240	-0.0726999	0.0774792	79058
ASPSCR1	AT-7519	0.0375015	0.319012	79058
ASPSCR1	ATRA	-0.0567194	0.236716	79058
ASPSCR1	AUY922	0.026698	0.649016	79058
ASPSCR1	AZ628	-0.107003	0.123493	79058
ASPSCR1	AZD6482	0.0508957	0.2635	79058
ASPSCR1	AZD7762	0.0491865	0.236576	79058
ASPSCR1	AZD8055	-0.0074395	0.872834	79058
ASPSCR1	Afatinib	0.0772746	0.0359602	79058
ASPSCR1	Axitinib	-0.0347747	0.53492	79058
ASPSCR1	BAY 61-3606	-0.00137338	0.979029	79058
ASPSCR1	BEZ235	0.122867	0.00341085	79058
ASPSCR1	BHG712	-0.0500917	0.180588	79058
ASPSCR1	BI-2536	0.0938099	0.316447	79058
ASPSCR1	BIRB 0796	0.0178586	0.760877	79058
ASPSCR1	BIX02189	-0.0173075	0.669523	79058
ASPSCR1	BMS-509744	0.047093	0.627353	79058
ASPSCR1	BMS-536924	0.00979241	0.921051	79058
ASPSCR1	BMS-708163	0.0746657	0.0585085	79058
ASPSCR1	BMS-754807	-0.0251953	0.679578	79058
ASPSCR1	BMS345541	-0.0417108	0.267256	79058
ASPSCR1	BX-795	0.000349053	0.995311	79058
ASPSCR1	BX-912	-0.0141138	0.719916	79058
ASPSCR1	Belinostat	-0.00355498	0.934929	79058
ASPSCR1	Bexarotene	-0.0450137	0.532277	79058
ASPSCR1	Bicalutamide	0.0130416	0.807717	79058
ASPSCR1	Bleomycin	0.0403716	0.479443	79058
ASPSCR1	Bleomycin (50 uM)	0.155143	1.0227e-05	79058
ASPSCR1	Bortezomib	0.111797	0.112628	79058
ASPSCR1	Bosutinib	0.0862526	0.0619063	79058
ASPSCR1	Bryostatin 1	0.00244734	0.97357	79058
ASPSCR1	CAL-101	0.00930212	0.833424	79058
ASPSCR1	CAY10603	-0.00987437	0.807084	79058
ASPSCR1	CCT007093	0.0393792	0.386618	79058
ASPSCR1	CCT018159	0.0662765	0.167262	79058
ASPSCR1	CEP-701	0.00171137	0.97358	79058
ASPSCR1	CGP-082996	0.00830931	0.9511	79058
ASPSCR1	CGP-60474	0.158719	0.0217744	79058
ASPSCR1	CH5424802	0.0548092	0.315532	79058
ASPSCR1	CHIR-99021	0.0806796	0.0315199	79058
ASPSCR1	CI-1040	-0.0501013	0.260803	79058
ASPSCR1	CMK	0.0944403	0.354332	79058
ASPSCR1	CP466722	-0.0384475	0.307806	79058
ASPSCR1	CP724714	-0.0560594	0.273925	79058
ASPSCR1	CUDC-101	0.016928	0.680964	79058
ASPSCR1	CX-5461	0.00368846	0.932326	79058
ASPSCR1	Camptothecin	0.0787866	0.0606651	79058
ASPSCR1	Cetuximab	0.107457	0.00564145	79058
ASPSCR1	Cisplatin	0.0962611	0.0315771	79058
ASPSCR1	Crizotinib	0.055701	0.707201	79058
ASPSCR1	Cyclopamine	0.0553785	0.616245	79058
ASPSCR1	Cytarabine	0.0493851	0.327487	79058
ASPSCR1	DMOG	0.0560353	0.210079	79058
ASPSCR1	Dabrafenib	-0.0398617	0.376965	79058
ASPSCR1	Dasatinib	0.0872937	0.187284	79058
ASPSCR1	Docetaxel	0.105254	0.00459508	79058
ASPSCR1	Doxorubicin	0.0601794	0.307027	79058
ASPSCR1	EHT 1864	-0.0450446	0.487836	79058
ASPSCR1	EKB-569	0.00404907	0.934108	79058
ASPSCR1	EX-527	-0.0315693	0.78448	79058
ASPSCR1	Elesclomol	0.0111811	0.832618	79058
ASPSCR1	Embelin	0.0677363	0.200073	79058
ASPSCR1	Epothilone B	0.0567151	0.255829	79058
ASPSCR1	Erlotinib	0.0560582	0.455476	79058
ASPSCR1	Etoposide	0.0480348	0.313255	79058
ASPSCR1	FH535	-0.0672434	0.140635	79058
ASPSCR1	FK866	-0.0156073	0.700475	79058
ASPSCR1	FMK	0.0237736	0.759264	79058
ASPSCR1	FR-180204	-0.0257066	0.660409	79058
ASPSCR1	FTI-277	0.0309351	0.484002	79058
ASPSCR1	Foretinib	0.044227	0.299972	79058
ASPSCR1	GDC0449	0.0264379	0.818932	79058
ASPSCR1	GDC0941	0.0706725	0.154572	79058
ASPSCR1	GNF-2	-0.0630574	0.779683	79058
ASPSCR1	GSK-650394	0.0186529	0.837848	79058
ASPSCR1	GSK1070916	-0.00204866	0.962402	79058
ASPSCR1	GSK1904529A	0.0172331	0.744912	79058
ASPSCR1	GSK2126458	0.0172844	0.680328	79058
ASPSCR1	GSK269962A	0.0188202	0.76177	79058
ASPSCR1	GSK429286A	-0.0105611	0.830083	79058
ASPSCR1	GSK690693	-0.0222359	0.583678	79058
ASPSCR1	GW 441756	0.0174309	0.950731	79058
ASPSCR1	GW-2580	7.36014e-06	0.999935	79058
ASPSCR1	GW843682X	0.072966	0.397996	79058
ASPSCR1	Gefitinib	0.077943	0.0555563	79058
ASPSCR1	Gemcitabine	0.079654	0.0800976	79058
ASPSCR1	Genentech Cpd 10	-0.0366871	0.346554	79058
ASPSCR1	HG-5-113-01	0.0242138	0.775507	79058
ASPSCR1	HG-5-88-01	0.0416376	0.79342	79058
ASPSCR1	HG-6-64-1	0.000158969	0.997881	79058
ASPSCR1	I-BET-762	-0.0350526	0.342285	79058
ASPSCR1	IOX2	0.063122	0.247861	79058
ASPSCR1	IPA-3	-0.0369945	0.373625	79058
ASPSCR1	Imatinib	-0.077474	0.552973	79058
ASPSCR1	Ispinesib Mesylate	-0.00836939	0.840791	79058
ASPSCR1	JNJ-26854165	0.076064	0.0999586	79058
ASPSCR1	JNK Inhibitor VIII	0.0145286	0.763638	79058
ASPSCR1	JNK-9L	0.0449537	0.428245	79058
ASPSCR1	JQ1	-0.0421893	0.336099	79058
ASPSCR1	JQ12	-0.0158106	0.806359	79058
ASPSCR1	JW-7-24-1	-0.0450343	0.226893	79058
ASPSCR1	JW-7-52-1	0.127913	0.11131	79058
ASPSCR1	KIN001-055	0.0353228	0.594834	79058
ASPSCR1	KIN001-102	-0.0501084	0.173423	79058
ASPSCR1	KIN001-135	-0.0465777	0.673857	79058
ASPSCR1	KIN001-236	-0.0418443	0.27948	79058
ASPSCR1	KIN001-244	0.00975013	0.819212	79058
ASPSCR1	KIN001-260	-0.047459	0.20728	79058
ASPSCR1	KIN001-266	-0.0198819	0.711398	79058
ASPSCR1	KIN001-270	0.00191502	0.968627	79058
ASPSCR1	KU-55933	0.0176611	0.816291	79058
ASPSCR1	LAQ824	-0.0486815	0.232308	79058
ASPSCR1	LFM-A13	-0.0236744	0.681758	79058
ASPSCR1	LY317615	-0.0304422	0.516112	79058
ASPSCR1	Lapatinib	0.0417616	0.534019	79058
ASPSCR1	Lenalidomide	0.0583635	0.383614	79058
ASPSCR1	Linifanib	-0.0486459	0.338278	79058
ASPSCR1	Lisitinib	-0.0257959	0.728069	79058
ASPSCR1	MG-132	0.0766243	0.368585	79058
ASPSCR1	MK-2206	0.0210553	0.722693	79058
ASPSCR1	MLN4924	0.00151816	0.983933	79058
ASPSCR1	MP470	-0.0536889	0.21373	79058
ASPSCR1	MPS-1-IN-1	0.037572	0.343849	79058
ASPSCR1	MS-275	-0.00587352	0.958738	79058
ASPSCR1	Masitinib	-0.0712756	0.0580303	79058
ASPSCR1	Methotrexate	-0.000307734	0.994474	79058
ASPSCR1	Midostaurin	0.0159985	0.756161	79058
ASPSCR1	Mitomycin C	0.0278361	0.625823	79058
ASPSCR1	NG-25	-0.0389105	0.305544	79058
ASPSCR1	NPK76-II-72-1	-0.00249882	0.951488	79058
ASPSCR1	NSC-207895	0.0122493	0.824647	79058
ASPSCR1	NSC-87877	-0.00425347	0.956299	79058
ASPSCR1	NU-7441	0.0376025	0.619362	79058
ASPSCR1	Navitoclax	-0.0469413	0.226427	79058
ASPSCR1	Nilotinib	-0.0509704	0.314905	79058
ASPSCR1	Nutlin-3a (-)	0.0257487	0.630258	79058
ASPSCR1	OSI-027	-0.0401025	0.289586	79058
ASPSCR1	OSI-930	-0.0447757	0.264437	79058
ASPSCR1	OSU-03012	0.0103485	0.869391	79058
ASPSCR1	Obatoclax Mesylate	0.0274385	0.596281	79058
ASPSCR1	Olaparib	0.0933937	0.0237174	79058
ASPSCR1	PAC-1	-0.0117031	0.817866	79058
ASPSCR1	PD-0325901	-0.0513394	0.212836	79058
ASPSCR1	PD-0332991	0.0605783	0.247126	79058
ASPSCR1	PD-173074	-0.0252143	0.889237	79058
ASPSCR1	PF-4708671	-0.0352727	0.744249	79058
ASPSCR1	PF-562271	0.0703001	0.178055	79058
ASPSCR1	PFI-1	0.0447765	0.357129	79058
ASPSCR1	PHA-665752	0.024702	0.884932	79058
ASPSCR1	PHA-793887	-0.0129132	0.741795	79058
ASPSCR1	PI-103	-0.0175653	0.661422	79058
ASPSCR1	PIK-93	0.0237454	0.53595	79058
ASPSCR1	PLX4720	-0.0747134	0.0624679	79058
ASPSCR1	Paclitaxel	0.133051	0.115939	79058
ASPSCR1	Parthenolide	0.00635025	0.964378	79058
ASPSCR1	Pazopanib	-0.0110194	0.872022	79058
ASPSCR1	Phenformin	-0.0317471	0.422803	79058
ASPSCR1	Pyrimethamine	-0.0141388	0.923869	79058
ASPSCR1	QL-VIII-58	0.10799	0.0993336	79058
ASPSCR1	QL-X-138	-0.0206579	0.608338	79058
ASPSCR1	QL-XI-92	-0.0435809	0.249404	79058
ASPSCR1	QL-XII-47	-0.0376508	0.370134	79058
ASPSCR1	QL-XII-61	-0.0570048	0.403065	79058
ASPSCR1	QS11	-0.0501693	0.408535	79058
ASPSCR1	RDEA119	-0.0491242	0.1982	79058
ASPSCR1	RO-3306	0.0653232	0.119133	79058
ASPSCR1	Rapamycin	0.0662726	0.567421	79058
ASPSCR1	Roscovitine	0.112795	0.402895	79058
ASPSCR1	Ruxolitinib	0.0252714	0.663672	79058
ASPSCR1	S-Trityl-L-cysteine	0.0673949	0.408462	79058
ASPSCR1	SB 216763	0.0818715	0.0843679	79058
ASPSCR1	SB 505124	-0.0179726	0.849659	79058
ASPSCR1	SB52334	-0.0391123	0.42853	79058
ASPSCR1	SB590885	-0.0719932	0.12733	79058
ASPSCR1	SGC0946	0.0606688	0.221966	79058
ASPSCR1	SL 0101-1	-0.0359878	0.64924	79058
ASPSCR1	SN-38	0.0985608	0.0132906	79058
ASPSCR1	SNX-2112	0.0278569	0.478456	79058
ASPSCR1	STF-62247	-0.0172973	0.70992	79058
ASPSCR1	Salubrinal	-0.00615864	0.957863	79058
ASPSCR1	Saracatinib	0.0248061	0.796002	79058
ASPSCR1	Shikonin	-0.00652965	0.922646	79058
ASPSCR1	Sorafenib	-0.0717708	0.486069	79058
ASPSCR1	Sunitinib	-0.0244743	0.785258	79058
ASPSCR1	T0901317	-0.0581915	0.155046	79058
ASPSCR1	TAE684	0.0633228	0.565214	79058
ASPSCR1	TAK-715	-0.0276039	0.480911	79058
ASPSCR1	TG101348	-0.0313726	0.411157	79058
ASPSCR1	TGX221	0.110768	0.0768024	79058
ASPSCR1	THZ-2-102-1	0.011496	0.778423	79058
ASPSCR1	THZ-2-49	-0.00164555	0.971962	79058
ASPSCR1	TL-1-85	-0.0426994	0.259929	79058
ASPSCR1	TL-2-105	-0.0848156	0.0215015	79058
ASPSCR1	TPCA-1	-0.0199201	0.608081	79058
ASPSCR1	TW 37	0.0696276	0.107728	79058
ASPSCR1	Talazoparib	0.0805961	0.0567898	79058
ASPSCR1	Tamoxifen	0.0520939	0.623386	79058
ASPSCR1	Temozolomide	0.0204712	0.808975	79058
ASPSCR1	Temsirolimus	0.0880925	0.0452141	79058
ASPSCR1	Thapsigargin	-0.0141175	0.871714	79058
ASPSCR1	Tipifarnib	-0.0156186	0.854428	79058
ASPSCR1	Tivozanib	-0.0735133	0.140495	79058
ASPSCR1	Trametinib	-0.00137203	0.974502	79058
ASPSCR1	Tubastatin A	-0.0238149	0.539694	79058
ASPSCR1	UNC0638	-0.0543864	0.132448	79058
ASPSCR1	UNC1215	0.0220531	0.701417	79058
ASPSCR1	VNLG/124	-0.0315702	0.477665	79058
ASPSCR1	VX-11e	-0.0743112	0.0924591	79058
ASPSCR1	VX-680	0.0116571	0.928047	79058
ASPSCR1	VX-702	-0.0216972	0.933941	79058
ASPSCR1	Veliparib	0.0597938	0.354164	79058
ASPSCR1	Vinblastine	0.0862052	0.0390307	79058
ASPSCR1	Vinorelbine	0.0925073	0.0541104	79058
ASPSCR1	Vorinostat	-0.0522681	0.16605	79058
ASPSCR1	WH-4-023	0.0782004	0.305045	79058
ASPSCR1	WZ-1-84	0.00269974	0.978874	79058
ASPSCR1	WZ3105	-0.0233356	0.545574	79058
ASPSCR1	XAV939	0.100298	0.00813574	79058
ASPSCR1	XL-184	0.00553997	0.926871	79058
ASPSCR1	XMD11-85h	0.0236462	0.908131	79058
ASPSCR1	XMD13-2	-0.0270073	0.487358	79058
ASPSCR1	XMD14-99	-0.0267867	0.516653	79058
ASPSCR1	XMD15-27	-0.000451099	0.995419	79058
ASPSCR1	XMD8-85	0.0424198	0.636533	79058
ASPSCR1	XMD8-92	0.0377463	0.748677	79058
ASPSCR1	Y-39983	0.0390606	0.322645	79058
ASPSCR1	YK 4-279	0.0350653	0.540937	79058
ASPSCR1	YM155	0.0859377	0.0588996	79058
ASPSCR1	YM201636	-0.0267546	0.501655	79058
ASPSCR1	Z-LLNle-CHO	0.0970862	0.165514	79058
ASPSCR1	ZG-10	0.0727807	0.262271	79058
ASPSCR1	ZM-447439	0.0008887	0.987693	79058
ASPSCR1	ZSTK474	-0.0014065	0.974534	79058
ASPSCR1	Zibotentan	-0.0138385	0.974903	79058
ASPSCR1	piperlongumine	0.0855128	0.0357388	79058
ASPSCR1	rTRAIL	0.0153994	0.868492	79058
ASPSCR1	selumetinib	-0.0182724	0.663577	79058
FAF1	(5Z)-7-Oxozeaenol	0.119493	0.00150922	11124
FAF1	17-AAG	0.203471	1.29864e-08	11124
FAF1	5-Fluorouracil	-0.0973975	0.00707431	11124
FAF1	681640	0.035945	0.567351	11124
FAF1	A-443654	0.0911478	0.528206	11124
FAF1	A-770041	0.108472	0.136419	11124
FAF1	AC220	-0.0618874	0.169375	11124
FAF1	AG-014699	0.0457537	0.291787	11124
FAF1	AICAR	-0.095551	0.0139318	11124
FAF1	AKT inhibitor VIII	0.133714	0.00108193	11124
FAF1	AMG-706	0.0470372	0.429553	11124
FAF1	AP-24534	-0.0591055	0.153638	11124
FAF1	AR-42	-0.168602	1.28884e-06	11124
FAF1	AS601245	0.128275	0.00370738	11124
FAF1	AS605240	0.0143912	0.776893	11124
FAF1	AT-7519	-0.169654	9.69846e-07	11124
FAF1	ATRA	-0.0373857	0.467146	11124
FAF1	AUY922	0.0705721	0.142112	11124
FAF1	AZ628	0.143634	0.0286018	11124
FAF1	AZD6482	0.0763989	0.0703708	11124
FAF1	AZD7762	-0.0692675	0.0851995	11124
FAF1	AZD8055	-0.0035435	0.940828	11124
FAF1	Afatinib	0.188371	5.10266e-08	11124
FAF1	Axitinib	-0.0610472	0.221403	11124
FAF1	BAY 61-3606	-0.0399938	0.351621	11124
FAF1	BEZ235	0.0820089	0.0667106	11124
FAF1	BHG712	-0.108702	0.00230416	11124
FAF1	BI-2536	0.0286999	0.818793	11124
FAF1	BIRB 0796	0.0470245	0.363651	11124
FAF1	BIX02189	-0.121551	0.00064941	11124
FAF1	BMS-509744	0.168237	0.036748	11124
FAF1	BMS-536924	0.0953862	0.0641406	11124
FAF1	BMS-708163	0.134626	0.000416509	11124
FAF1	BMS-754807	0.0854815	0.0806542	11124
FAF1	BMS345541	-0.189502	4.0805e-08	11124
FAF1	BX-795	-0.0764067	0.0768268	11124
FAF1	BX-912	-0.208151	1.05163e-09	11124
FAF1	Belinostat	-0.152617	2.0528e-05	11124
FAF1	Bexarotene	0.0987479	0.0632043	11124
FAF1	Bicalutamide	0.115315	0.00458614	11124
FAF1	Bleomycin	0.0731104	0.145702	11124
FAF1	Bleomycin (50 uM)	0.153601	1.2633e-05	11124
FAF1	Bortezomib	0.226226	0.000303128	11124
FAF1	Bosutinib	0.0158866	0.809016	11124
FAF1	Bryostatin 1	0.0892494	0.055532	11124
FAF1	CAL-101	-0.0678273	0.072866	11124
FAF1	CAY10603	-0.144314	3.7636e-05	11124
FAF1	CCT007093	0.139875	0.000427344	11124
FAF1	CCT018159	0.0616144	0.20603	11124
FAF1	CEP-701	-0.064733	0.111778	11124
FAF1	CGP-082996	0.0789486	0.375748	11124
FAF1	CGP-60474	0.168387	0.01411	11124
FAF1	CH5424802	0.00480319	0.954903	11124
FAF1	CHIR-99021	0.106783	0.00361919	11124
FAF1	CI-1040	0.167961	1.4054e-05	11124
FAF1	CMK	0.037455	0.778765	11124
FAF1	CP466722	-0.13872	7.399e-05	11124
FAF1	CP724714	0.09791	0.0279328	11124
FAF1	CUDC-101	-0.144944	4.774e-05	11124
FAF1	CX-5461	-0.142857	5.5611e-05	11124
FAF1	Camptothecin	-0.0864301	0.0370687	11124
FAF1	Cetuximab	0.174802	2.90558e-06	11124
FAF1	Cisplatin	-0.0191279	0.74084	11124
FAF1	Crizotinib	0.114717	0.262174	11124
FAF1	Cyclopamine	0.027229	0.8346	11124
FAF1	Cytarabine	-0.0145064	0.811722	11124
FAF1	DMOG	-0.03575	0.457573	11124
FAF1	Dabrafenib	0.0829272	0.0425747	11124
FAF1	Dasatinib	0.187452	0.00184841	11124
FAF1	Docetaxel	0.180097	7.39045e-07	11124
FAF1	Doxorubicin	0.0329593	0.630116	11124
FAF1	EHT 1864	0.0326818	0.648415	11124
FAF1	EKB-569	-0.03509	0.41086	11124
FAF1	EX-527	0.0465562	0.649371	11124
FAF1	Elesclomol	0.0754721	0.0785479	11124
FAF1	Embelin	0.0741938	0.150572	11124
FAF1	Epothilone B	0.0693932	0.15265	11124
FAF1	Erlotinib	0.157069	0.0181626	11124
FAF1	Etoposide	-0.0668763	0.136553	11124
FAF1	FH535	0.12472	0.00264912	11124
FAF1	FK866	-0.189373	5.38924e-08	11124
FAF1	FMK	-0.012198	0.887868	11124
FAF1	FR-180204	-0.00217654	0.978221	11124
FAF1	FTI-277	0.13417	0.000588326	11124
FAF1	Foretinib	-0.0623221	0.12641	11124
FAF1	GDC0449	0.00675654	0.963622	11124
FAF1	GDC0941	0.0564414	0.283284	11124
FAF1	GNF-2	0.00316045	0.994206	11124
FAF1	GSK-650394	-0.0163668	0.862494	11124
FAF1	GSK1070916	-0.203601	5.12296e-09	11124
FAF1	GSK1904529A	0.0951718	0.0264839	11124
FAF1	GSK2126458	-0.0715116	0.0568013	11124
FAF1	GSK269962A	0.00926082	0.890641	11124
FAF1	GSK429286A	-0.100141	0.00959025	11124
FAF1	GSK690693	-0.172257	9.05796e-07	11124
FAF1	GW 441756	-3.1367e-05	0.999791	11124
FAF1	GW-2580	-0.026638	0.95602	11124
FAF1	GW843682X	-0.0127546	0.914966	11124
FAF1	Gefitinib	0.163919	1.6931e-05	11124
FAF1	Gemcitabine	-0.036488	0.482595	11124
FAF1	Genentech Cpd 10	-0.132234	0.000198431	11124
FAF1	HG-5-113-01	-0.0404086	0.60445	11124
FAF1	HG-5-88-01	0.0681754	0.590551	11124
FAF1	HG-6-64-1	0.0615923	0.180742	11124
FAF1	I-BET-762	-0.161339	2.54283e-06	11124
FAF1	IOX2	0.0921934	0.0726226	11124
FAF1	IPA-3	-0.0658427	0.0960438	11124
FAF1	Imatinib	-0.0549366	0.726946	11124
FAF1	Ispinesib Mesylate	-0.117326	0.00103866	11124
FAF1	JNJ-26854165	0.0620162	0.199016	11124
FAF1	JNK Inhibitor VIII	0.11834	0.00316557	11124
FAF1	JNK-9L	0.0627581	0.230252	11124
FAF1	JQ1	0.0116601	0.821874	11124
FAF1	JQ12	-0.00387738	0.956999	11124
FAF1	JW-7-24-1	-0.127495	0.00028377	11124
FAF1	JW-7-52-1	0.128412	0.109264	11124
FAF1	KIN001-055	0.08031	0.123373	11124
FAF1	KIN001-102	-0.124128	0.000390017	11124
FAF1	KIN001-135	0.0584918	0.579029	11124
FAF1	KIN001-236	-0.112512	0.00184392	11124
FAF1	KIN001-244	-0.104897	0.00365712	11124
FAF1	KIN001-260	-0.123189	0.00052384	11124
FAF1	KIN001-266	-0.021813	0.681534	11124
FAF1	KIN001-270	-0.0695376	0.074583	11124
FAF1	KU-55933	0.0151897	0.844608	11124
FAF1	LAQ824	-0.0829247	0.0332086	11124
FAF1	LFM-A13	0.100284	0.027637	11124
FAF1	LY317615	-0.00884784	0.870529	11124
FAF1	Lapatinib	0.167109	0.00499245	11124
FAF1	Lenalidomide	0.0439472	0.551526	11124
FAF1	Linifanib	-0.0378469	0.482684	11124
FAF1	Lisitinib	0.0580392	0.329033	11124
FAF1	MG-132	0.189974	0.00586298	11124
FAF1	MK-2206	-0.00272103	0.970387	11124
FAF1	MLN4924	0.0465308	0.417959	11124
FAF1	MP470	-0.0522212	0.227917	11124
FAF1	MPS-1-IN-1	-0.0791915	0.0344936	11124
FAF1	MS-275	-0.0568547	0.506559	11124
FAF1	Masitinib	-0.114457	0.00166936	11124
FAF1	Methotrexate	-0.161258	7.52805e-06	11124
FAF1	Midostaurin	0.108538	0.00809165	11124
FAF1	Mitomycin C	-0.0487386	0.341244	11124
FAF1	NG-25	-0.155456	8.13996e-06	11124
FAF1	NPK76-II-72-1	-0.263738	3.38577e-15	11124
FAF1	NSC-207895	-0.155213	7.5991e-05	11124
FAF1	NSC-87877	0.0879632	0.0854999	11124
FAF1	NU-7441	0.0377063	0.617582	11124
FAF1	Navitoclax	-0.199974	2.1785e-08	11124
FAF1	Nilotinib	-0.0907342	0.0459016	11124
FAF1	Nutlin-3a (-)	0.147769	0.000291151	11124
FAF1	OSI-027	-0.141271	6.1725e-05	11124
FAF1	OSI-930	-0.0762179	0.046679	11124
FAF1	OSU-03012	-0.00800412	0.902404	11124
FAF1	Obatoclax Mesylate	-0.00902394	0.880354	11124
FAF1	Olaparib	0.0309625	0.503924	11124
FAF1	PAC-1	-0.0866187	0.0320298	11124
FAF1	PD-0325901	0.190811	2.70504e-07	11124
FAF1	PD-0332991	0.0574154	0.278524	11124
FAF1	PD-173074	0.0551693	0.675749	11124
FAF1	PF-4708671	0.0343558	0.753411	11124
FAF1	PF-562271	0.113347	0.0180177	11124
FAF1	PFI-1	0.0374123	0.456118	11124
FAF1	PHA-665752	0.106478	0.393607	11124
FAF1	PHA-793887	-0.169698	7.7114e-07	11124
FAF1	PI-103	-0.148824	2.307e-05	11124
FAF1	PIK-93	-0.165671	1.51521e-06	11124
FAF1	PLX4720	0.0814057	0.0400038	11124
FAF1	Paclitaxel	0.125382	0.144421	11124
FAF1	Parthenolide	0.00836618	0.952756	11124
FAF1	Pazopanib	0.0655153	0.202473	11124
FAF1	Phenformin	-0.135644	0.000166356	11124
FAF1	Pyrimethamine	-0.0809939	0.458253	11124
FAF1	QL-VIII-58	0.00613273	0.95477	11124
FAF1	QL-X-138	-0.149384	2.4375e-05	11124
FAF1	QL-XI-92	-0.127997	0.000296135	11124
FAF1	QL-XII-47	-0.0819225	0.0347379	11124
FAF1	QL-XII-61	-0.0748485	0.245698	11124
FAF1	QS11	-0.0446098	0.476223	11124
FAF1	RDEA119	0.245862	3.92058e-13	11124
FAF1	RO-3306	0.101108	0.0127217	11124
FAF1	Rapamycin	0.0947911	0.361214	11124
FAF1	Roscovitine	0.132526	0.296642	11124
FAF1	Ruxolitinib	-0.0878777	0.0475115	11124
FAF1	S-Trityl-L-cysteine	0.0579662	0.493224	11124
FAF1	SB 216763	0.114054	0.0130456	11124
FAF1	SB 505124	0.0114367	0.913393	11124
FAF1	SB52334	0.0381396	0.441686	11124
FAF1	SB590885	0.0986082	0.0271047	11124
FAF1	SGC0946	0.118351	0.00693228	11124
FAF1	SL 0101-1	0.0969826	0.188501	11124
FAF1	SN-38	-0.0525184	0.231694	11124
FAF1	SNX-2112	-0.157918	6.85588e-06	11124
FAF1	STF-62247	-0.0669883	0.0928975	11124
FAF1	Salubrinal	-0.0429541	0.639465	11124
FAF1	Saracatinib	0.125685	0.104446	11124
FAF1	Shikonin	0.000314144	0.996122	11124
FAF1	Sorafenib	0.0293644	0.821381	11124
FAF1	Sunitinib	-0.00106379	0.992727	11124
FAF1	T0901317	-0.082357	0.036943	11124
FAF1	TAE684	0.194909	0.00673844	11124
FAF1	TAK-715	-0.147503	2.7593e-05	11124
FAF1	TG101348	-0.143173	4.1095e-05	11124
FAF1	TGX221	0.219699	0.000147543	11124
FAF1	THZ-2-102-1	-0.198865	1.00551e-08	11124
FAF1	THZ-2-49	-0.106135	0.00342865	11124
FAF1	TL-1-85	-0.151337	1.5172e-05	11124
FAF1	TL-2-105	-0.165453	3.00703e-06	11124
FAF1	TPCA-1	-0.152814	9.98968e-06	11124
FAF1	TW 37	-0.00463365	0.939945	11124
FAF1	Talazoparib	0.0138141	0.794536	11124
FAF1	Tamoxifen	0.0303452	0.81258	11124
FAF1	Temozolomide	0.028343	0.716914	11124
FAF1	Temsirolimus	0.076844	0.0889766	11124
FAF1	Thapsigargin	0.0702052	0.205679	11124
FAF1	Tipifarnib	0.0588786	0.327693	11124
FAF1	Tivozanib	-0.0622267	0.234103	11124
FAF1	Trametinib	0.289686	0	11124
FAF1	Tubastatin A	-0.174709	4.43305e-07	11124
FAF1	UNC0638	-0.163859	1.43974e-06	11124
FAF1	UNC1215	0.0847336	0.0647589	11124
FAF1	VNLG/124	-0.0394971	0.361027	11124
FAF1	VX-11e	0.0332924	0.514482	11124
FAF1	VX-680	0.0350261	0.743419	11124
FAF1	VX-702	0.0440029	0.826562	11124
FAF1	Veliparib	0.0852083	0.165742	11124
FAF1	Vinblastine	0.00483176	0.932648	11124
FAF1	Vinorelbine	0.0188235	0.772101	11124
FAF1	Vorinostat	-0.162849	5.82876e-06	11124
FAF1	WH-4-023	0.158319	0.0178452	11124
FAF1	WZ-1-84	0.159393	0.0177315	11124
FAF1	WZ3105	-0.221464	8.23313e-11	11124
FAF1	XAV939	0.168969	3.98914e-06	11124
FAF1	XL-184	-0.0288543	0.5682	11124
FAF1	XMD11-85h	-0.00332744	0.988872	11124
FAF1	XMD13-2	-0.135043	0.000120995	11124
FAF1	XMD14-99	-0.0330421	0.416069	11124
FAF1	XMD15-27	0.0031621	0.959883	11124
FAF1	XMD8-85	0.094805	0.215268	11124
FAF1	XMD8-92	0.0315344	0.79537	11124
FAF1	Y-39983	-0.114619	0.00155884	11124
FAF1	YK 4-279	0.0690336	0.166077	11124
FAF1	YM155	-0.0906592	0.0442973	11124
FAF1	YM201636	-0.0918904	0.0114214	11124
FAF1	Z-LLNle-CHO	0.172739	0.00584402	11124
FAF1	ZG-10	-0.150088	0.00890081	11124
FAF1	ZM-447439	-0.128942	0.0016603	11124
FAF1	ZSTK474	-0.0703045	0.0550503	11124
FAF1	Zibotentan	0.0506368	0.807283	11124
FAF1	piperlongumine	0.0494473	0.259709	11124
FAF1	rTRAIL	0.0428773	0.558768	11124
FAF1	selumetinib	0.229688	1.61831e-11	11124
FAF2	(5Z)-7-Oxozeaenol	-0.0137261	0.783185	23197
FAF2	17-AAG	-0.166844	3.85489e-06	23197
FAF2	5-Fluorouracil	0.0982107	0.00659085	23197
FAF2	681640	-0.0127952	0.86113	23197
FAF2	A-443654	-0.017712	0.940203	23197
FAF2	A-770041	-0.0491951	0.569487	23197
FAF2	AC220	0.0919395	0.0299313	23197
FAF2	AG-014699	-0.0162882	0.738098	23197
FAF2	AICAR	0.157695	2.8406e-05	23197
FAF2	AKT inhibitor VIII	-0.0340352	0.480715	23197
FAF2	AMG-706	-0.055077	0.334912	23197
FAF2	AP-24534	0.0893643	0.0239438	23197
FAF2	AR-42	0.173798	5.79686e-07	23197
FAF2	AS601245	-0.0806213	0.094709	23197
FAF2	AS605240	0.0765341	0.0615966	23197
FAF2	AT-7519	0.14577	2.9576e-05	23197
FAF2	ATRA	0.119474	0.00450289	23197
FAF2	AUY922	-0.0558291	0.266528	23197
FAF2	AZ628	-0.0420055	0.614265	23197
FAF2	AZD6482	0.0225551	0.679728	23197
FAF2	AZD7762	0.0405329	0.339313	23197
FAF2	AZD8055	0.036601	0.380149	23197
FAF2	Afatinib	-0.00652586	0.878657	23197
FAF2	Axitinib	0.0545745	0.284305	23197
FAF2	BAY 61-3606	0.0455909	0.279257	23197
FAF2	BEZ235	-0.064411	0.164778	23197
FAF2	BHG712	0.095551	0.00782287	23197
FAF2	BI-2536	0.0161945	0.905678	23197
FAF2	BIRB 0796	-0.093347	0.0469021	23197
FAF2	BIX02189	0.100341	0.0053979	23197
FAF2	BMS-509744	-0.0166439	0.882017	23197
FAF2	BMS-536924	0.0435494	0.515316	23197
FAF2	BMS-708163	-0.0641252	0.10883	23197
FAF2	BMS-754807	0.00517538	0.944194	23197
FAF2	BMS345541	0.164702	2.17741e-06	23197
FAF2	BX-795	0.0663164	0.132655	23197
FAF2	BX-912	0.154711	7.91849e-06	23197
FAF2	Belinostat	0.152447	2.097e-05	23197
FAF2	Bexarotene	-0.0154791	0.875482	23197
FAF2	Bicalutamide	-0.0493991	0.269544	23197
FAF2	Bleomycin	-0.0835652	0.0880201	23197
FAF2	Bleomycin (50 uM)	-0.171263	9.92804e-07	23197
FAF2	Bortezomib	-0.0677949	0.393348	23197
FAF2	Bosutinib	0.0209283	0.740937	23197
FAF2	Bryostatin 1	-0.0645537	0.189926	23197
FAF2	CAL-101	0.0469568	0.229055	23197
FAF2	CAY10603	0.167905	1.34357e-06	23197
FAF2	CCT007093	-0.0151005	0.768184	23197
FAF2	CCT018159	-0.0196712	0.743406	23197
FAF2	CEP-701	0.106673	0.00615226	23197
FAF2	CGP-082996	-0.0597436	0.53724	23197
FAF2	CGP-60474	-0.0436945	0.641636	23197
FAF2	CH5424802	-0.0393976	0.512483	23197
FAF2	CHIR-99021	-0.0308477	0.450285	23197
FAF2	CI-1040	0.00157709	0.977105	23197
FAF2	CMK	0.015869	0.917556	23197
FAF2	CP466722	0.125929	0.000341786	23197
FAF2	CP724714	0.00302097	0.968412	23197
FAF2	CUDC-101	0.178764	3.88997e-07	23197
FAF2	CX-5461	0.143198	5.3336e-05	23197
FAF2	Camptothecin	0.0590158	0.175924	23197
FAF2	Cetuximab	-0.0209787	0.641996	23197
FAF2	Cisplatin	-0.00138661	0.983174	23197
FAF2	Crizotinib	-0.114123	0.266636	23197
FAF2	Cyclopamine	-0.0274093	0.833709	23197
FAF2	Cytarabine	-0.00435562	0.949849	23197
FAF2	DMOG	0.0448446	0.333059	23197
FAF2	Dabrafenib	0.00798845	0.877788	23197
FAF2	Dasatinib	-0.0420525	0.558731	23197
FAF2	Docetaxel	-0.126744	0.000588087	23197
FAF2	Doxorubicin	-0.0438904	0.492387	23197
FAF2	EHT 1864	0.0507893	0.416745	23197
FAF2	EKB-569	0.120208	0.0013991	23197
FAF2	EX-527	-0.0385168	0.723547	23197
FAF2	Elesclomol	-0.119315	0.00347507	23197
FAF2	Embelin	-0.0853134	0.0868024	23197
FAF2	Epothilone B	-0.06464	0.187247	23197
FAF2	Erlotinib	-0.107687	0.127196	23197
FAF2	Etoposide	-0.0173103	0.761392	23197
FAF2	FH535	-0.124972	0.00259028	23197
FAF2	FK866	0.105736	0.00320399	23197
FAF2	FMK	0.0142745	0.866192	23197
FAF2	FR-180204	0.0652256	0.176591	23197
FAF2	FTI-277	-0.1308	0.000824455	23197
FAF2	Foretinib	0.0773666	0.051098	23197
FAF2	GDC0449	0.0630989	0.456048	23197
FAF2	GDC0941	0.022612	0.73106	23197
FAF2	GNF-2	0.0452598	0.856791	23197
FAF2	GSK-650394	-0.000793935	0.993348	23197
FAF2	GSK1070916	0.180463	2.68829e-07	23197
FAF2	GSK1904529A	-0.0531254	0.244739	23197
FAF2	GSK2126458	0.0959859	0.00904847	23197
FAF2	GSK269962A	0.0395117	0.460244	23197
FAF2	GSK429286A	0.0481116	0.254871	23197
FAF2	GSK690693	0.119493	0.000857602	23197
FAF2	GW 441756	-0.0283981	0.897863	23197
FAF2	GW-2580	0.0192563	0.969066	23197
FAF2	GW843682X	0.0222322	0.838729	23197
FAF2	Gefitinib	-0.00295658	0.951829	23197
FAF2	Gemcitabine	-0.0255049	0.642409	23197
FAF2	Genentech Cpd 10	0.130753	0.000236338	23197
FAF2	HG-5-113-01	0.0151328	0.866594	23197
FAF2	HG-5-88-01	0.0286703	0.875654	23197
FAF2	HG-6-64-1	0.0210856	0.704033	23197
FAF2	I-BET-762	0.154555	6.84145e-06	23197
FAF2	IOX2	-0.0829849	0.109291	23197
FAF2	IPA-3	0.0142902	0.752272	23197
FAF2	Imatinib	0.0796262	0.535943	23197
FAF2	Ispinesib Mesylate	0.115656	0.00123706	23197
FAF2	JNJ-26854165	-0.0374057	0.482258	23197
FAF2	JNK Inhibitor VIII	-0.0938761	0.0217846	23197
FAF2	JNK-9L	-0.054106	0.316331	23197
FAF2	JQ1	0.110709	0.00492257	23197
FAF2	JQ12	0.0694293	0.170247	23197
FAF2	JW-7-24-1	0.132564	0.000155767	23197
FAF2	JW-7-52-1	-0.0593116	0.561086	23197
FAF2	KIN001-055	0.0410498	0.517349	23197
FAF2	KIN001-102	0.136576	8.9132e-05	23197
FAF2	KIN001-135	-0.0282888	0.819931	23197
FAF2	KIN001-236	0.124532	0.000526228	23197
FAF2	KIN001-244	0.0908123	0.0126664	23197
FAF2	KIN001-260	0.096315	0.00738419	23197
FAF2	KIN001-266	0.0731137	0.104916	23197
FAF2	KIN001-270	0.0107362	0.819657	23197
FAF2	KU-55933	0.0481343	0.418364	23197
FAF2	LAQ824	0.0966267	0.0119575	23197
FAF2	LFM-A13	0.0132233	0.832655	23197
FAF2	LY317615	0.0755569	0.0700814	23197
FAF2	Lapatinib	-0.120351	0.050588	23197
FAF2	Lenalidomide	0.0426623	0.56713	23197
FAF2	Linifanib	0.0951764	0.0286661	23197
FAF2	Lisitinib	0.0132182	0.87569	23197
FAF2	MG-132	-0.0849323	0.304675	23197
FAF2	MK-2206	0.0208529	0.72549	23197
FAF2	MLN4924	-0.0920626	0.0744665	23197
FAF2	MP470	0.0950239	0.0227824	23197
FAF2	MPS-1-IN-1	0.0456899	0.242071	23197
FAF2	MS-275	0.0775495	0.331234	23197
FAF2	Masitinib	0.122962	0.000692309	23197
FAF2	Methotrexate	0.177104	7.7607e-07	23197
FAF2	Midostaurin	-0.00355134	0.949093	23197
FAF2	Mitomycin C	0.00618958	0.92843	23197
FAF2	NG-25	0.130726	0.000200466	23197
FAF2	NPK76-II-72-1	0.163661	1.85289e-06	23197
FAF2	NSC-207895	0.0445316	0.331563	23197
FAF2	NSC-87877	-0.0293646	0.629132	23197
FAF2	NU-7441	0.0182716	0.844621	23197
FAF2	Navitoclax	0.217543	9.54752e-10	23197
FAF2	Nilotinib	0.0904618	0.046677	23197
FAF2	Nutlin-3a (-)	0.0108923	0.855669	23197
FAF2	OSI-027	0.122836	0.000537041	23197
FAF2	OSI-930	0.088205	0.019783	23197
FAF2	OSU-03012	-0.0152992	0.795765	23197
FAF2	Obatoclax Mesylate	-0.0379238	0.441672	23197
FAF2	Olaparib	-0.00272913	0.959371	23197
FAF2	PAC-1	0.103234	0.00934808	23197
FAF2	PD-0325901	-0.0618873	0.126357	23197
FAF2	PD-0332991	0.0141536	0.840524	23197
FAF2	PD-173074	-0.0205972	0.910389	23197
FAF2	PF-4708671	0.0334958	0.759428	23197
FAF2	PF-562271	-0.00578292	0.938542	23197
FAF2	PFI-1	0.060173	0.19414	23197
FAF2	PHA-665752	-0.00276503	0.988707	23197
FAF2	PHA-793887	0.141134	4.5568e-05	23197
FAF2	PI-103	0.138457	8.7318e-05	23197
FAF2	PIK-93	0.122754	0.000442286	23197
FAF2	PLX4720	0.00953954	0.843607	23197
FAF2	Paclitaxel	-0.0349645	0.782028	23197
FAF2	Parthenolide	0.0137048	0.919179	23197
FAF2	Pazopanib	-0.065548	0.202341	23197
FAF2	Phenformin	0.142822	7.0613e-05	23197
FAF2	Pyrimethamine	0.0271657	0.836792	23197
FAF2	QL-VIII-58	-0.0412703	0.619752	23197
FAF2	QL-X-138	0.123064	0.000586706	23197
FAF2	QL-XI-92	0.122469	0.000548534	23197
FAF2	QL-XII-47	0.0993136	0.00943088	23197
FAF2	QL-XII-61	0.122514	0.0381527	23197
FAF2	QS11	0.0437231	0.486265	23197
FAF2	RDEA119	-0.0251653	0.534641	23197
FAF2	RO-3306	-0.116644	0.00378652	23197
FAF2	Rapamycin	-0.0344423	0.809002	23197
FAF2	Roscovitine	0.00163851	0.99569	23197
FAF2	Ruxolitinib	-0.0243877	0.675986	23197
FAF2	S-Trityl-L-cysteine	0.0254725	0.796577	23197
FAF2	SB 216763	0.0328332	0.531865	23197
FAF2	SB 505124	-0.0421364	0.572864	23197
FAF2	SB52334	0.0362418	0.470426	23197
FAF2	SB590885	-0.0551792	0.260867	23197
FAF2	SGC0946	-0.0178151	0.780707	23197
FAF2	SL 0101-1	0.0352732	0.656115	23197
FAF2	SN-38	0.0141858	0.791387	23197
FAF2	SNX-2112	0.117331	0.00100486	23197
FAF2	STF-62247	0.0998425	0.00996103	23197
FAF2	Salubrinal	0.0870574	0.281457	23197
FAF2	Saracatinib	0.0194625	0.842251	23197
FAF2	Shikonin	0.063235	0.206314	23197
FAF2	Sorafenib	0.0400117	0.746588	23197
FAF2	Sunitinib	0.0341323	0.686735	23197
FAF2	T0901317	0.0373377	0.383703	23197
FAF2	TAE684	-0.0804218	0.430978	23197
FAF2	TAK-715	0.119722	0.000753718	23197
FAF2	TG101348	0.167651	1.29283e-06	23197
FAF2	TGX221	0.0109861	0.88766	23197
FAF2	THZ-2-102-1	0.142847	5.179e-05	23197
FAF2	THZ-2-49	0.0531025	0.159992	23197
FAF2	TL-1-85	0.122689	0.00052531	23197
FAF2	TL-2-105	0.119106	0.000980759	23197
FAF2	TPCA-1	0.136115	9.0853e-05	23197
FAF2	TW 37	-0.0461417	0.323403	23197
FAF2	Talazoparib	-0.0446807	0.330633	23197
FAF2	Tamoxifen	0.0462448	0.674571	23197
FAF2	Temozolomide	-0.0166203	0.852257	23197
FAF2	Temsirolimus	-0.0440405	0.384288	23197
FAF2	Thapsigargin	-0.117088	0.0156041	23197
FAF2	Tipifarnib	-0.0141349	0.869847	23197
FAF2	Tivozanib	0.0534405	0.330599	23197
FAF2	Trametinib	-0.0739318	0.0483202	23197
FAF2	Tubastatin A	0.17552	3.8932e-07	23197
FAF2	UNC0638	0.122912	0.00037143	23197
FAF2	UNC1215	0.0171135	0.775947	23197
FAF2	VNLG/124	0.103329	0.0075511	23197
FAF2	VX-11e	0.00880831	0.887584	23197
FAF2	VX-680	0.0756588	0.40573	23197
FAF2	VX-702	0.0455282	0.815025	23197
FAF2	Veliparib	-0.0237034	0.755101	23197
FAF2	Vinblastine	-0.0096663	0.858433	23197
FAF2	Vinorelbine	-0.0434476	0.434695	23197
FAF2	Vorinostat	0.195831	3.94569e-08	23197
FAF2	WH-4-023	0.0168132	0.860519	23197
FAF2	WZ-1-84	0.0188252	0.84002	23197
FAF2	WZ3105	0.152845	1.075e-05	23197
FAF2	XAV939	-0.0083519	0.855577	23197
FAF2	XL-184	0.0552144	0.228184	23197
FAF2	XMD11-85h	0.0575485	0.733858	23197
FAF2	XMD13-2	0.145614	3.1445e-05	23197
FAF2	XMD14-99	0.064762	0.0896443	23197
FAF2	XMD15-27	0.0209652	0.696519	23197
FAF2	XMD8-85	0.0336451	0.721037	23197
FAF2	XMD8-92	0.0139637	0.927639	23197
FAF2	Y-39983	0.0877726	0.0174426	23197
FAF2	YK 4-279	-0.077577	0.112268	23197
FAF2	YM155	-0.0227567	0.705844	23197
FAF2	YM201636	0.0847316	0.0203419	23197
FAF2	Z-LLNle-CHO	-0.0551937	0.477824	23197
FAF2	ZG-10	0.102028	0.0946177	23197
FAF2	ZM-447439	0.10587	0.0115241	23197
FAF2	ZSTK474	0.0835915	0.0212499	23197
FAF2	Zibotentan	-0.0238354	0.946244	23197
FAF2	piperlongumine	-0.0398208	0.379276	23197
FAF2	rTRAIL	-0.050687	0.477068	23197
FAF2	selumetinib	-0.0326943	0.411841	23197
NSFL1C	(5Z)-7-Oxozeaenol	0.000585421	0.991442	55968
NSFL1C	17-AAG	-0.108198	0.00334608	55968
NSFL1C	5-Fluorouracil	0.165384	2.54495e-06	55968
NSFL1C	681640	-0.0612503	0.292781	55968
NSFL1C	A-443654	-0.00328068	0.992202	55968
NSFL1C	A-770041	0.0156636	0.882063	55968
NSFL1C	AC220	0.0622522	0.16646	55968
NSFL1C	AG-014699	0.0126675	0.800849	55968
NSFL1C	AICAR	0.103278	0.00749226	55968
NSFL1C	AKT inhibitor VIII	-0.0808309	0.0602954	55968
NSFL1C	AMG-706	-0.0239441	0.733985	55968
NSFL1C	AP-24534	0.077839	0.0527059	55968
NSFL1C	AR-42	0.0704995	0.0519256	55968
NSFL1C	AS601245	-0.0364186	0.519899	55968
NSFL1C	AS605240	0.0904153	0.0242372	55968
NSFL1C	AT-7519	0.0668383	0.0654364	55968
NSFL1C	ATRA	0.0953398	0.0292469	55968
NSFL1C	AUY922	-0.0648227	0.183194	55968
NSFL1C	AZ628	0.17431	0.00594699	55968
NSFL1C	AZD6482	-0.0334865	0.502887	55968
NSFL1C	AZD7762	0.0531477	0.19788	55968
NSFL1C	AZD8055	0.0861741	0.0272513	55968
NSFL1C	Afatinib	-0.0753358	0.0411566	55968
NSFL1C	Axitinib	0.0248034	0.681262	55968
NSFL1C	BAY 61-3606	0.062633	0.125894	55968
NSFL1C	BEZ235	-0.0716733	0.11664	55968
NSFL1C	BHG712	0.143805	4.2697e-05	55968
NSFL1C	BI-2536	-0.0261825	0.838249	55968
NSFL1C	BIRB 0796	-0.0305185	0.580301	55968
NSFL1C	BIX02189	0.115445	0.00123646	55968
NSFL1C	BMS-509744	0.0122688	0.915506	55968
NSFL1C	BMS-536924	0.0831262	0.120446	55968
NSFL1C	BMS-708163	-0.0853969	0.0293825	55968
NSFL1C	BMS-754807	0.068212	0.181349	55968
NSFL1C	BMS345541	0.0773053	0.0325072	55968
NSFL1C	BX-795	0.0112641	0.845713	55968
NSFL1C	BX-912	0.0942431	0.00789517	55968
NSFL1C	Belinostat	0.0410308	0.290413	55968
NSFL1C	Bexarotene	0.0245239	0.776012	55968
NSFL1C	Bicalutamide	-0.0708728	0.0974462	55968
NSFL1C	Bleomycin	-0.018644	0.778615	55968
NSFL1C	Bleomycin (50 uM)	-0.10126	0.00473205	55968
NSFL1C	Bortezomib	-0.0301755	0.748774	55968
NSFL1C	Bosutinib	-0.0143829	0.828156	55968
NSFL1C	Bryostatin 1	-0.0686936	0.158529	55968
NSFL1C	CAL-101	0.0656126	0.0836784	55968
NSFL1C	CAY10603	0.036459	0.334412	55968
NSFL1C	CCT007093	-0.0270269	0.570787	55968
NSFL1C	CCT018159	-0.0669899	0.162014	55968
NSFL1C	CEP-701	0.06495	0.110556	55968
NSFL1C	CGP-082996	0.0109147	0.932711	55968
NSFL1C	CGP-60474	-0.0227135	0.8302	55968
NSFL1C	CH5424802	0.0438961	0.450688	55968
NSFL1C	CHIR-99021	-0.0901552	0.0154477	55968
NSFL1C	CI-1040	0.0796123	0.057049	55968
NSFL1C	CMK	0.0072417	0.963443	55968
NSFL1C	CP466722	0.0734008	0.0424634	55968
NSFL1C	CP724714	-0.0659632	0.182276	55968
NSFL1C	CUDC-101	0.0293949	0.455977	55968
NSFL1C	CX-5461	0.122246	0.000629006	55968
NSFL1C	Camptothecin	0.0321593	0.501323	55968
NSFL1C	Cetuximab	-0.0566574	0.168394	55968
NSFL1C	Cisplatin	-0.0496163	0.316304	55968
NSFL1C	Crizotinib	0.0597253	0.674352	55968
NSFL1C	Cyclopamine	0.032917	0.794368	55968
NSFL1C	Cytarabine	0.0246982	0.665899	55968
NSFL1C	DMOG	-0.0084429	0.883139	55968
NSFL1C	Dabrafenib	0.0325126	0.482143	55968
NSFL1C	Dasatinib	-0.0393562	0.586819	55968
NSFL1C	Docetaxel	-0.0819762	0.0290538	55968
NSFL1C	Doxorubicin	-0.00181091	0.983774	55968
NSFL1C	EHT 1864	-0.0540648	0.380575	55968
NSFL1C	EKB-569	0.0148493	0.751704	55968
NSFL1C	EX-527	-0.0132392	0.921606	55968
NSFL1C	Elesclomol	-0.105175	0.0108439	55968
NSFL1C	Embelin	-0.00750681	0.928287	55968
NSFL1C	Epothilone B	-0.0478808	0.348657	55968
NSFL1C	Erlotinib	-0.0509999	0.50087	55968
NSFL1C	Etoposide	0.0125335	0.834061	55968
NSFL1C	FH535	-0.0770823	0.083056	55968
NSFL1C	FK866	0.128396	0.000297802	55968
NSFL1C	FMK	0.040643	0.558029	55968
NSFL1C	FR-180204	0.0677624	0.15677	55968
NSFL1C	FTI-277	-0.0705251	0.0854753	55968
NSFL1C	Foretinib	0.0816787	0.0379702	55968
NSFL1C	GDC0449	0.0541642	0.546735	55968
NSFL1C	GDC0941	0.0328209	0.586255	55968
NSFL1C	GNF-2	0.0429715	0.868868	55968
NSFL1C	GSK-650394	-0.0222693	0.798662	55968
NSFL1C	GSK1070916	0.0878027	0.0165569	55968
NSFL1C	GSK1904529A	-0.134504	0.00112827	55968
NSFL1C	GSK2126458	0.0603057	0.112911	55968
NSFL1C	GSK269962A	-0.0501834	0.320053	55968
NSFL1C	GSK429286A	0.034003	0.443554	55968
NSFL1C	GSK690693	0.0469171	0.221001	55968
NSFL1C	GW 441756	-0.0504401	0.760667	55968
NSFL1C	GW-2580	-0.0197538	0.967521	55968
NSFL1C	GW843682X	0.00403992	0.975392	55968
NSFL1C	Gefitinib	-0.0564439	0.175977	55968
NSFL1C	Gemcitabine	-0.0128131	0.828672	55968
NSFL1C	Genentech Cpd 10	0.00846428	0.845356	55968
NSFL1C	HG-5-113-01	0.0150893	0.866973	55968
NSFL1C	HG-5-88-01	0.0902018	0.41344	55968
NSFL1C	HG-6-64-1	-0.00369	0.955374	55968
NSFL1C	I-BET-762	0.138327	6.1033e-05	55968
NSFL1C	IOX2	-0.00575599	0.943222	55968
NSFL1C	IPA-3	-0.0152902	0.734448	55968
NSFL1C	Imatinib	0.0613071	0.688262	55968
NSFL1C	Ispinesib Mesylate	0.0781739	0.0329781	55968
NSFL1C	JNJ-26854165	-0.03119	0.573961	55968
NSFL1C	JNK Inhibitor VIII	-0.12252	0.00215267	55968
NSFL1C	JNK-9L	0.00661392	0.93433	55968
NSFL1C	JQ1	0.0279538	0.544592	55968
NSFL1C	JQ12	-0.00794186	0.908575	55968
NSFL1C	JW-7-24-1	0.0358825	0.342902	55968
NSFL1C	JW-7-52-1	0.0473709	0.658978	55968
NSFL1C	KIN001-055	0.0070298	0.937901	55968
NSFL1C	KIN001-102	0.122007	0.00049634	55968
NSFL1C	KIN001-135	0.010089	0.945573	55968
NSFL1C	KIN001-236	0.0575985	0.127002	55968
NSFL1C	KIN001-244	0.0882161	0.0156561	55968
NSFL1C	KIN001-260	0.0848394	0.0190193	55968
NSFL1C	KIN001-266	0.030592	0.550472	55968
NSFL1C	KIN001-270	-0.00503222	0.918557	55968
NSFL1C	KU-55933	-0.0138349	0.861232	55968
NSFL1C	LAQ824	0.0246621	0.568968	55968
NSFL1C	LFM-A13	-0.0683153	0.152644	55968
NSFL1C	LY317615	0.0414933	0.35697	55968
NSFL1C	Lapatinib	-0.137268	0.0237277	55968
NSFL1C	Lenalidomide	-0.0250801	0.779604	55968
NSFL1C	Linifanib	0.0385425	0.473089	55968
NSFL1C	Lisitinib	0.0763784	0.163126	55968
NSFL1C	MG-132	0.0256823	0.816018	55968
NSFL1C	MK-2206	0.0288903	0.609512	55968
NSFL1C	MLN4924	-0.0170052	0.797422	55968
NSFL1C	MP470	0.0366241	0.417662	55968
NSFL1C	MPS-1-IN-1	0.102479	0.00529162	55968
NSFL1C	MS-275	-0.0024608	0.983499	55968
NSFL1C	Masitinib	0.0758065	0.0428306	55968
NSFL1C	Methotrexate	0.110991	0.00246046	55968
NSFL1C	Midostaurin	-0.101147	0.0143029	55968
NSFL1C	Mitomycin C	0.0352511	0.517214	55968
NSFL1C	NG-25	0.129045	0.000243965	55968
NSFL1C	NPK76-II-72-1	0.0864036	0.0145593	55968
NSFL1C	NSC-207895	-0.059531	0.172682	55968
NSFL1C	NSC-87877	-0.0210903	0.742876	55968
NSFL1C	NU-7441	0.00189234	0.986536	55968
NSFL1C	Navitoclax	0.0783519	0.0367146	55968
NSFL1C	Nilotinib	0.0800586	0.0847342	55968
NSFL1C	Nutlin-3a (-)	0.119365	0.00432362	55968
NSFL1C	OSI-027	0.0243945	0.534134	55968
NSFL1C	OSI-930	0.0449808	0.261969	55968
NSFL1C	OSU-03012	-0.0235121	0.674907	55968
NSFL1C	Obatoclax Mesylate	0.000162083	0.998157	55968
NSFL1C	Olaparib	-0.0271877	0.565227	55968
NSFL1C	PAC-1	0.0679526	0.10109	55968
NSFL1C	PD-0325901	-0.0203664	0.646521	55968
NSFL1C	PD-0332991	-0.0145606	0.835045	55968
NSFL1C	PD-173074	-0.00831938	0.974805	55968
NSFL1C	PF-4708671	-0.0181634	0.892161	55968
NSFL1C	PF-562271	-0.0123238	0.858629	55968
NSFL1C	PFI-1	0.0210977	0.701547	55968
NSFL1C	PHA-665752	-0.0458081	0.763425	55968
NSFL1C	PHA-793887	0.123565	0.000385003	55968
NSFL1C	PI-103	0.05954	0.10648	55968
NSFL1C	PIK-93	0.099787	0.00464254	55968
NSFL1C	PLX4720	0.0241949	0.593324	55968
NSFL1C	Paclitaxel	0.0294307	0.825827	55968
NSFL1C	Parthenolide	0.0505238	0.638181	55968
NSFL1C	Pazopanib	-0.0844617	0.0835869	55968
NSFL1C	Phenformin	0.139482	0.000105886	55968
NSFL1C	Pyrimethamine	0.00699626	0.965188	55968
NSFL1C	QL-VIII-58	-0.0841215	0.227613	55968
NSFL1C	QL-X-138	0.0135922	0.742375	55968
NSFL1C	QL-XI-92	0.0890393	0.0134463	55968
NSFL1C	QL-XII-47	0.0093855	0.843035	55968
NSFL1C	QL-XII-61	0.0600854	0.372525	55968
NSFL1C	QS11	-0.00535401	0.951304	55968
NSFL1C	RDEA119	0.0305164	0.444583	55968
NSFL1C	RO-3306	-0.0921061	0.0241392	55968
NSFL1C	Rapamycin	-0.0636149	0.587135	55968
NSFL1C	Roscovitine	0.0296457	0.887311	55968
NSFL1C	Ruxolitinib	-0.0288788	0.61042	55968
NSFL1C	S-Trityl-L-cysteine	0.0847178	0.277586	55968
NSFL1C	SB 216763	-0.00211691	0.97304	55968
NSFL1C	SB 505124	-0.0388729	0.611185	55968
NSFL1C	SB52334	0.00510269	0.938943	55968
NSFL1C	SB590885	0.0203686	0.713374	55968
NSFL1C	SGC0946	0.0336101	0.55262	55968
NSFL1C	SL 0101-1	0.0260902	0.757292	55968
NSFL1C	SN-38	-0.0262828	0.591554	55968
NSFL1C	SNX-2112	0.0828837	0.0228969	55968
NSFL1C	STF-62247	0.0367233	0.386846	55968
NSFL1C	Salubrinal	0.0958922	0.228075	55968
NSFL1C	Saracatinib	-0.0022898	0.985548	55968
NSFL1C	Shikonin	-0.0671155	0.174936	55968
NSFL1C	Sorafenib	0.0446559	0.708523	55968
NSFL1C	Sunitinib	0.0572853	0.465085	55968
NSFL1C	T0901317	0.0154537	0.743715	55968
NSFL1C	TAE684	0.0169837	0.91335	55968
NSFL1C	TAK-715	0.080648	0.0263366	55968
NSFL1C	TG101348	0.050631	0.172153	55968
NSFL1C	TGX221	0.00903024	0.909065	55968
NSFL1C	THZ-2-102-1	0.0872559	0.0158694	55968
NSFL1C	THZ-2-49	0.0910145	0.0127984	55968
NSFL1C	TL-1-85	0.123535	0.000478588	55968
NSFL1C	TL-2-105	0.0767341	0.0387154	55968
NSFL1C	TPCA-1	0.090564	0.0106623	55968
NSFL1C	TW 37	-0.0110265	0.84797	55968
NSFL1C	Talazoparib	0.00226905	0.968831	55968
NSFL1C	Tamoxifen	-0.00843824	0.960748	55968
NSFL1C	Temozolomide	0.0208401	0.804986	55968
NSFL1C	Temsirolimus	-0.0663177	0.154189	55968
NSFL1C	Thapsigargin	-0.0390224	0.55816	55968
NSFL1C	Tipifarnib	-0.00420029	0.964814	55968
NSFL1C	Tivozanib	0.0187007	0.787493	55968
NSFL1C	Trametinib	-0.0163113	0.696754	55968
NSFL1C	Tubastatin A	0.116333	0.00097752	55968
NSFL1C	UNC0638	0.114085	0.0010103	55968
NSFL1C	UNC1215	-0.048086	0.340863	55968
NSFL1C	VNLG/124	0.045952	0.2777	55968
NSFL1C	VX-11e	0.105093	0.0120337	55968
NSFL1C	VX-680	0.0460808	0.650566	55968
NSFL1C	VX-702	0.093254	0.400717	55968
NSFL1C	Veliparib	-2.47479e-06	0.999946	55968
NSFL1C	Vinblastine	0.000466607	0.993687	55968
NSFL1C	Vinorelbine	-0.0169411	0.796622	55968
NSFL1C	Vorinostat	0.0872345	0.0178179	55968
NSFL1C	WH-4-023	-0.0126404	0.895688	55968
NSFL1C	WZ-1-84	-0.105186	0.146342	55968
NSFL1C	WZ3105	0.100639	0.00450321	55968
NSFL1C	XAV939	-0.0437586	0.276575	55968
NSFL1C	XL-184	0.0848669	0.0464988	55968
NSFL1C	XMD11-85h	0.0603923	0.713293	55968
NSFL1C	XMD13-2	0.0734344	0.0427606	55968
NSFL1C	XMD14-99	0.0769253	0.0408373	55968
NSFL1C	XMD15-27	0.0472172	0.318883	55968
NSFL1C	XMD8-85	0.0235661	0.813562	55968
NSFL1C	XMD8-92	0.0588847	0.581678	55968
NSFL1C	Y-39983	0.0719781	0.0547534	55968
NSFL1C	YK 4-279	-0.0424293	0.441797	55968
NSFL1C	YM155	-0.0219829	0.717742	55968
NSFL1C	YM201636	0.0898794	0.013507	55968
NSFL1C	Z-LLNle-CHO	0.0620483	0.414283	55968
NSFL1C	ZG-10	0.0442193	0.532771	55968
NSFL1C	ZM-447439	0.128742	0.00169158	55968
NSFL1C	ZSTK474	0.0626097	0.090078	55968
NSFL1C	Zibotentan	0.0292043	0.922417	55968
NSFL1C	piperlongumine	-0.1141	0.00366379	55968
NSFL1C	rTRAIL	0.00758791	0.939537	55968
NSFL1C	selumetinib	0.0303998	0.448056	55968
UBXN1	(5Z)-7-Oxozeaenol	-0.0418306	0.332443	51035
UBXN1	17-AAG	0.188334	1.57159e-07	51035
UBXN1	5-Fluorouracil	-0.214816	5.74146e-10	51035
UBXN1	681640	-0.0115216	0.877406	51035
UBXN1	A-443654	0.0126035	0.961487	51035
UBXN1	A-770041	-0.0475557	0.584334	51035
UBXN1	AC220	-0.0235059	0.667203	51035
UBXN1	AG-014699	0.0287283	0.531622	51035
UBXN1	AICAR	-0.145264	0.000123605	51035
UBXN1	AKT inhibitor VIII	0.0765129	0.0769975	51035
UBXN1	AMG-706	0.0430651	0.479402	51035
UBXN1	AP-24534	-0.148414	8.5467e-05	51035
UBXN1	AR-42	-0.160273	4.40298e-06	51035
UBXN1	AS601245	-0.0189734	0.769065	51035
UBXN1	AS605240	-0.121699	0.00172434	51035
UBXN1	AT-7519	-0.17297	5.82516e-07	51035
UBXN1	ATRA	-0.0667161	0.151642	51035
UBXN1	AUY922	-0.117699	0.00695537	51035
UBXN1	AZ628	-0.0185746	0.840872	51035
UBXN1	AZD6482	0.012443	0.835966	51035
UBXN1	AZD7762	-0.098402	0.0116933	51035
UBXN1	AZD8055	-0.175379	2.64951e-06	51035
UBXN1	Afatinib	0.0969595	0.00749261	51035
UBXN1	Axitinib	-0.0643705	0.19282	51035
UBXN1	BAY 61-3606	-0.150646	7.2815e-05	51035
UBXN1	BEZ235	-0.0200962	0.720809	51035
UBXN1	BHG712	-0.197706	1.04345e-08	51035
UBXN1	BI-2536	-0.00133182	0.993605	51035
UBXN1	BIRB 0796	0.0394738	0.458196	51035
UBXN1	BIX02189	-0.137362	0.000104025	51035
UBXN1	BMS-509744	0.0440339	0.654271	51035
UBXN1	BMS-536924	0.0153351	0.865077	51035
UBXN1	BMS-708163	0.0713422	0.0718365	51035
UBXN1	BMS-754807	0.0120015	0.858307	51035
UBXN1	BMS345541	-0.140357	6.196e-05	51035
UBXN1	BX-795	-0.0767388	0.0754679	51035
UBXN1	BX-912	-0.15829	4.74154e-06	51035
UBXN1	Belinostat	-0.149104	3.2119e-05	51035
UBXN1	Bexarotene	0.0042303	0.97225	51035
UBXN1	Bicalutamide	0.0539091	0.222593	51035
UBXN1	Bleomycin	-0.0855228	0.0793733	51035
UBXN1	Bleomycin (50 uM)	-0.0395881	0.29605	51035
UBXN1	Bortezomib	0.0786718	0.303061	51035
UBXN1	Bosutinib	-0.0904827	0.0475457	51035
UBXN1	Bryostatin 1	0.0990095	0.0309675	51035
UBXN1	CAL-101	-0.15224	2.0601e-05	51035
UBXN1	CAY10603	-0.168001	1.32447e-06	51035
UBXN1	CCT007093	0.0653619	0.123567	51035
UBXN1	CCT018159	-0.020005	0.737134	51035
UBXN1	CEP-701	-0.132973	0.000507956	51035
UBXN1	CGP-082996	-0.0160293	0.898687	51035
UBXN1	CGP-60474	0.0345751	0.722408	51035
UBXN1	CH5424802	-0.00228562	0.978635	51035
UBXN1	CHIR-99021	0.0431365	0.276336	51035
UBXN1	CI-1040	-0.00879062	0.870507	51035
UBXN1	CMK	-0.0566411	0.633003	51035
UBXN1	CP466722	-0.149945	1.6991e-05	51035
UBXN1	CP724714	0.0187695	0.772172	51035
UBXN1	CUDC-101	-0.15708	9.56192e-06	51035
UBXN1	CX-5461	-0.185583	1.07157e-07	51035
UBXN1	Camptothecin	-0.16637	1.7023e-05	51035
UBXN1	Cetuximab	0.0889233	0.0243866	51035
UBXN1	Cisplatin	-0.00754222	0.905546	51035
UBXN1	Crizotinib	0.0723125	0.579703	51035
UBXN1	Cyclopamine	0.0346313	0.780119	51035
UBXN1	Cytarabine	-0.0993937	0.0251738	51035
UBXN1	DMOG	-0.0514923	0.255621	51035
UBXN1	Dabrafenib	0.0166435	0.736647	51035
UBXN1	Dasatinib	0.0384327	0.597034	51035
UBXN1	Docetaxel	0.0650699	0.0868956	51035
UBXN1	Doxorubicin	-0.102621	0.0497917	51035
UBXN1	EHT 1864	0.031049	0.668879	51035
UBXN1	EKB-569	-0.065269	0.10111	51035
UBXN1	EX-527	0.0364749	0.740033	51035
UBXN1	Elesclomol	0.036464	0.437055	51035
UBXN1	Embelin	-0.000943579	0.991826	51035
UBXN1	Epothilone B	-0.069168	0.154126	51035
UBXN1	Erlotinib	0.0919075	0.202508	51035
UBXN1	Etoposide	-0.129183	0.00163883	51035
UBXN1	FH535	0.0279618	0.602148	51035
UBXN1	FK866	-0.184954	1.12844e-07	51035
UBXN1	FMK	-0.0669194	0.274373	51035
UBXN1	FR-180204	-0.0270166	0.642502	51035
UBXN1	FTI-277	0.0330631	0.450999	51035
UBXN1	Foretinib	-0.0832607	0.0338848	51035
UBXN1	GDC0449	-0.0030357	0.985608	51035
UBXN1	GDC0941	-0.0128793	0.856282	51035
UBXN1	GNF-2	-0.00393322	0.992527	51035
UBXN1	GSK-650394	-0.082183	0.170973	51035
UBXN1	GSK1070916	-0.127434	0.000375721	51035
UBXN1	GSK1904529A	0.0404246	0.393253	51035
UBXN1	GSK2126458	-0.124707	0.000563098	51035
UBXN1	GSK269962A	-0.0373755	0.489156	51035
UBXN1	GSK429286A	-0.0679857	0.093254	51035
UBXN1	GSK690693	-0.120285	0.000789626	51035
UBXN1	GW 441756	0.0313385	0.885458	51035
UBXN1	GW-2580	0.0149078	0.984347	51035
UBXN1	GW843682X	-0.0541603	0.559328	51035
UBXN1	Gefitinib	0.0755148	0.0643556	51035
UBXN1	Gemcitabine	-0.115998	0.00697394	51035
UBXN1	Genentech Cpd 10	-0.123993	0.000515267	51035
UBXN1	HG-5-113-01	-0.0954875	0.142667	51035
UBXN1	HG-5-88-01	-0.044143	0.780805	51035
UBXN1	HG-6-64-1	-0.0901595	0.0355696	51035
UBXN1	I-BET-762	-0.200712	3.55438e-09	51035
UBXN1	IOX2	0.0516298	0.359529	51035
UBXN1	IPA-3	-0.213734	4.32618e-09	51035
UBXN1	Imatinib	-0.0405559	0.815977	51035
UBXN1	Ispinesib Mesylate	-0.198572	1.02549e-08	51035
UBXN1	JNJ-26854165	0.0221144	0.706204	51035
UBXN1	JNK Inhibitor VIII	0.0967903	0.0177019	51035
UBXN1	JNK-9L	-0.0791396	0.111702	51035
UBXN1	JQ1	-0.101569	0.0106193	51035
UBXN1	JQ12	-0.0650039	0.204663	51035
UBXN1	JW-7-24-1	-0.16411	2.23965e-06	51035
UBXN1	JW-7-52-1	0.0370463	0.742209	51035
UBXN1	KIN001-055	0.00258448	0.979617	51035
UBXN1	KIN001-102	-0.124963	0.000355078	51035
UBXN1	KIN001-135	0.0877152	0.352689	51035
UBXN1	KIN001-236	-0.130067	0.000281109	51035
UBXN1	KIN001-244	-0.150092	2.2517e-05	51035
UBXN1	KIN001-260	-0.127651	0.00032012	51035
UBXN1	KIN001-266	-0.0815808	0.0664772	51035
UBXN1	KIN001-270	-0.0831958	0.0303256	51035
UBXN1	KU-55933	-0.0840072	0.101371	51035
UBXN1	LAQ824	-0.144857	0.000102547	51035
UBXN1	LFM-A13	0.0584911	0.2328	51035
UBXN1	LY317615	-0.0902614	0.0271223	51035
UBXN1	Lapatinib	0.189635	0.00120817	51035
UBXN1	Lenalidomide	0.0133247	0.89748	51035
UBXN1	Linifanib	-0.0108814	0.869822	51035
UBXN1	Lisitinib	-0.00775198	0.933007	51035
UBXN1	MG-132	0.118627	0.115938	51035
UBXN1	MK-2206	0.0048093	0.947153	51035
UBXN1	MLN4924	-0.00911408	0.899861	51035
UBXN1	MP470	-0.059548	0.165508	51035
UBXN1	MPS-1-IN-1	-0.126985	0.00046674	51035
UBXN1	MS-275	-0.0077532	0.944005	51035
UBXN1	Masitinib	-0.113414	0.00184898	51035
UBXN1	Methotrexate	-0.237163	1.8433e-11	51035
UBXN1	Midostaurin	0.0307537	0.522585	51035
UBXN1	Mitomycin C	-0.114008	0.00923534	51035
UBXN1	NG-25	-0.193437	1.93957e-08	51035
UBXN1	NPK76-II-72-1	-0.18912	2.85383e-08	51035
UBXN1	NSC-207895	-0.0479798	0.287808	51035
UBXN1	NSC-87877	-0.00325068	0.966122	51035
UBXN1	NU-7441	-0.084224	0.15466	51035
UBXN1	Navitoclax	-0.137694	0.000158012	51035
UBXN1	Nilotinib	-0.100623	0.0239878	51035
UBXN1	Nutlin-3a (-)	-0.069103	0.127212	51035
UBXN1	OSI-027	-0.17157	8.99401e-07	51035
UBXN1	OSI-930	-0.116885	0.00160487	51035
UBXN1	OSU-03012	-0.184884	9.25826e-06	51035
UBXN1	Obatoclax Mesylate	-0.153633	0.000139092	51035
UBXN1	Olaparib	-0.0331756	0.471602	51035
UBXN1	PAC-1	-0.128034	0.001019	51035
UBXN1	PD-0325901	0.0595316	0.14264	51035
UBXN1	PD-0332991	-0.169332	8.0029e-05	51035
UBXN1	PD-173074	0.0159238	0.935	51035
UBXN1	PF-4708671	0.0791355	0.347936	51035
UBXN1	PF-562271	0.0018365	0.98065	51035
UBXN1	PFI-1	-0.0905385	0.0368967	51035
UBXN1	PHA-665752	0.115558	0.329401	51035
UBXN1	PHA-793887	-0.195385	1.01504e-08	51035
UBXN1	PI-103	-0.175633	4.78715e-07	51035
UBXN1	PIK-93	-0.173332	4.58585e-07	51035
UBXN1	PLX4720	0.059564	0.147359	51035
UBXN1	Paclitaxel	-0.00254587	0.990057	51035
UBXN1	Parthenolide	-0.023126	0.854433	51035
UBXN1	Pazopanib	0.0407628	0.471416	51035
UBXN1	Phenformin	-0.122521	0.000703501	51035
UBXN1	Pyrimethamine	-0.0236126	0.86403	51035
UBXN1	QL-VIII-58	-0.0383406	0.648424	51035
UBXN1	QL-X-138	-0.138284	0.000101195	51035
UBXN1	QL-XI-92	-0.124988	0.000415189	51035
UBXN1	QL-XII-47	-0.111724	0.00314119	51035
UBXN1	QL-XII-61	-0.10507	0.0827329	51035
UBXN1	QS11	-0.0979276	0.0660105	51035
UBXN1	RDEA119	0.0467901	0.222814	51035
UBXN1	RO-3306	0.043771	0.310294	51035
UBXN1	Rapamycin	-0.0124339	0.942608	51035
UBXN1	Roscovitine	0.0526312	0.760846	51035
UBXN1	Ruxolitinib	-0.0318016	0.566036	51035
UBXN1	S-Trityl-L-cysteine	-0.0879929	0.256852	51035
UBXN1	SB 216763	0.0755213	0.11439	51035
UBXN1	SB 505124	0.00436392	0.970399	51035
UBXN1	SB52334	-0.0176339	0.758118	51035
UBXN1	SB590885	0.0811723	0.079295	51035
UBXN1	SGC0946	0.094194	0.0372631	51035
UBXN1	SL 0101-1	-0.0182823	0.83947	51035
UBXN1	SN-38	-0.146695	0.000122316	51035
UBXN1	SNX-2112	-0.173487	6.763e-07	51035
UBXN1	STF-62247	-0.103047	0.00768678	51035
UBXN1	Salubrinal	-0.0120389	0.911703	51035
UBXN1	Saracatinib	0.0231269	0.811192	51035
UBXN1	Shikonin	-0.123424	0.00560956	51035
UBXN1	Sorafenib	0.00689503	0.961908	51035
UBXN1	Sunitinib	-0.0375823	0.653165	51035
UBXN1	T0901317	-0.102477	0.00807902	51035
UBXN1	TAE684	0.168562	0.0270912	51035
UBXN1	TAK-715	-0.162882	3.32172e-06	51035
UBXN1	TG101348	-0.139411	6.649e-05	51035
UBXN1	TGX221	0.183541	0.00192029	51035
UBXN1	THZ-2-102-1	-0.142012	5.7521e-05	51035
UBXN1	THZ-2-49	-0.114721	0.00149311	51035
UBXN1	TL-1-85	-0.177831	2.91407e-07	51035
UBXN1	TL-2-105	-0.128834	0.000340623	51035
UBXN1	TPCA-1	-0.210057	6.96026e-10	51035
UBXN1	TW 37	-0.0566162	0.208689	51035
UBXN1	Talazoparib	-0.0472559	0.300574	51035
UBXN1	Tamoxifen	-0.0395414	0.730707	51035
UBXN1	Temozolomide	-0.0498429	0.46751	51035
UBXN1	Temsirolimus	-0.034687	0.511924	51035
UBXN1	Thapsigargin	-0.120049	0.0124592	51035
UBXN1	Tipifarnib	-0.104683	0.0386121	51035
UBXN1	Tivozanib	-0.0200693	0.769725	51035
UBXN1	Trametinib	0.042636	0.274909	51035
UBXN1	Tubastatin A	-0.1669	1.48837e-06	51035
UBXN1	UNC0638	-0.148036	1.4806e-05	51035
UBXN1	UNC1215	0.089674	0.0481404	51035
UBXN1	VNLG/124	-0.0888963	0.0237288	51035
UBXN1	VX-11e	-0.0810381	0.0632412	51035
UBXN1	VX-680	-0.0189195	0.876844	51035
UBXN1	VX-702	0.0180189	0.943561	51035
UBXN1	Veliparib	0.0607215	0.34521	51035
UBXN1	Vinblastine	-0.127546	0.00140689	51035
UBXN1	Vinorelbine	-0.0790028	0.107703	51035
UBXN1	Vorinostat	-0.175224	1.00232e-06	51035
UBXN1	WH-4-023	0.0694133	0.372184	51035
UBXN1	WZ-1-84	0.0704485	0.36778	51035
UBXN1	WZ3105	-0.170008	8.60532e-07	51035
UBXN1	XAV939	0.0642553	0.0998602	51035
UBXN1	XL-184	-0.047133	0.316461	51035
UBXN1	XMD11-85h	-0.0372367	0.846309	51035
UBXN1	XMD13-2	-0.150557	1.6208e-05	51035
UBXN1	XMD14-99	-0.0977156	0.00819142	51035
UBXN1	XMD15-27	-0.015641	0.779525	51035
UBXN1	XMD8-85	-0.0197445	0.847254	51035
UBXN1	XMD8-92	-0.0842432	0.372415	51035
UBXN1	Y-39983	-0.109352	0.00263201	51035
UBXN1	YK 4-279	-0.1025	0.0279679	51035
UBXN1	YM155	-0.0767679	0.099502	51035
UBXN1	YM201636	-0.116147	0.00118406	51035
UBXN1	Z-LLNle-CHO	0.0137658	0.88262	51035
UBXN1	ZG-10	-0.0317648	0.673508	51035
UBXN1	ZM-447439	-0.117088	0.00470845	51035
UBXN1	ZSTK474	-0.174614	5.78605e-07	51035
UBXN1	Zibotentan	0.0179838	0.958205	51035
UBXN1	piperlongumine	-0.000399022	0.995288	51035
UBXN1	rTRAIL	0.0559276	0.418138	51035
UBXN1	selumetinib	0.0317097	0.427454	51035
UBXN10	(5Z)-7-Oxozeaenol	0.0479362	0.256286	127733
UBXN10	17-AAG	0.0179992	0.661513	127733
UBXN10	5-Fluorouracil	-0.110463	0.00210182	127733
UBXN10	681640	0.0162742	0.81579	127733
UBXN10	A-443654	-0.0333995	0.874191	127733
UBXN10	A-770041	-0.0239691	0.805431	127733
UBXN10	AC220	0.00154078	0.984096	127733
UBXN10	AG-014699	0.119037	0.0029111	127733
UBXN10	AICAR	-0.0861338	0.0279698	127733
UBXN10	AKT inhibitor VIII	-0.0299664	0.541069	127733
UBXN10	AMG-706	0.0722028	0.176513	127733
UBXN10	AP-24534	-0.0820972	0.039764	127733
UBXN10	AR-42	-0.0913669	0.0107045	127733
UBXN10	AS601245	0.0423346	0.440254	127733
UBXN10	AS605240	-0.09095	0.0233529	127733
UBXN10	AT-7519	-0.128311	0.000258078	127733
UBXN10	ATRA	0.0232259	0.677753	127733
UBXN10	AUY922	0.0657075	0.176941	127733
UBXN10	AZ628	0.00145977	0.987326	127733
UBXN10	AZD6482	0.0639699	0.142439	127733
UBXN10	AZD7762	-0.0481889	0.247766	127733
UBXN10	AZD8055	-0.0944709	0.0148888	127733
UBXN10	Afatinib	0.0296548	0.455204	127733
UBXN10	Axitinib	-0.154591	0.00030519	127733
UBXN10	BAY 61-3606	-0.00491455	0.923557	127733
UBXN10	BEZ235	0.0751415	0.0977958	127733
UBXN10	BHG712	-0.162691	3.13296e-06	127733
UBXN10	BI-2536	-0.036865	0.757147	127733
UBXN10	BIRB 0796	0.0778938	0.105511	127733
UBXN10	BIX02189	-0.0387328	0.313177	127733
UBXN10	BMS-509744	0.0553148	0.560915	127733
UBXN10	BMS-536924	-0.0334151	0.65225	127733
UBXN10	BMS-708163	0.0761168	0.0534679	127733
UBXN10	BMS-754807	0.023143	0.70809	127733
UBXN10	BMS345541	-0.0657859	0.0714577	127733
UBXN10	BX-795	0.0140821	0.803527	127733
UBXN10	BX-912	-0.051339	0.161013	127733
UBXN10	Belinostat	-0.0893557	0.0154847	127733
UBXN10	Bexarotene	0.0460792	0.520285	127733
UBXN10	Bicalutamide	0.0457008	0.312252	127733
UBXN10	Bleomycin	0.0224205	0.726618	127733
UBXN10	Bleomycin (50 uM)	0.158292	6.60869e-06	127733
UBXN10	Bortezomib	0.0462957	0.593244	127733
UBXN10	Bosutinib	-0.0731213	0.125754	127733
UBXN10	Bryostatin 1	0.0335322	0.54674	127733
UBXN10	CAL-101	-0.0712809	0.0585187	127733
UBXN10	CAY10603	-0.057037	0.120037	127733
UBXN10	CCT007093	0.0662558	0.118095	127733
UBXN10	CCT018159	0.0762652	0.104494	127733
UBXN10	CEP-701	-0.00683364	0.888423	127733
UBXN10	CGP-082996	-0.0149702	0.906288	127733
UBXN10	CGP-60474	-0.0381879	0.690937	127733
UBXN10	CH5424802	-0.133157	0.00170692	127733
UBXN10	CHIR-99021	0.0806751	0.0315278	127733
UBXN10	CI-1040	-0.0719931	0.0896477	127733
UBXN10	CMK	0.0181649	0.903707	127733
UBXN10	CP466722	-0.0773938	0.0318291	127733
UBXN10	CP724714	-0.0110224	0.87489	127733
UBXN10	CUDC-101	-0.0791402	0.0314632	127733
UBXN10	CX-5461	-0.106544	0.00311415	127733
UBXN10	Camptothecin	0.0823782	0.0482951	127733
UBXN10	Cetuximab	0.0267733	0.544846	127733
UBXN10	Cisplatin	0.114914	0.00832487	127733
UBXN10	Crizotinib	-0.145115	0.10796	127733
UBXN10	Cyclopamine	-0.0113684	0.93693	127733
UBXN10	Cytarabine	0.0367433	0.490228	127733
UBXN10	DMOG	0.0519474	0.251062	127733
UBXN10	Dabrafenib	0.0434296	0.329704	127733
UBXN10	Dasatinib	-0.00374689	0.962455	127733
UBXN10	Docetaxel	0.150735	3.9048e-05	127733
UBXN10	Doxorubicin	-0.00385478	0.964105	127733
UBXN10	EHT 1864	-0.00728505	0.939661	127733
UBXN10	EKB-569	-0.087829	0.0233583	127733
UBXN10	EX-527	0.0516258	0.599251	127733
UBXN10	Elesclomol	0.167302	2.3161e-05	127733
UBXN10	Embelin	0.0874039	0.0772197	127733
UBXN10	Epothilone B	0.0376608	0.478819	127733
UBXN10	Erlotinib	0.078697	0.281435	127733
UBXN10	Etoposide	0.0179665	0.751398	127733
UBXN10	FH535	0.0562622	0.229699	127733
UBXN10	FK866	-0.0228878	0.564068	127733
UBXN10	FMK	-0.00974769	0.91268	127733
UBXN10	FR-180204	-0.059128	0.229427	127733
UBXN10	FTI-277	0.0865092	0.0320074	127733
UBXN10	Foretinib	0.0251739	0.583739	127733
UBXN10	GDC0449	0.0279099	0.805427	127733
UBXN10	GDC0941	0.0230996	0.724608	127733
UBXN10	GNF-2	-0.115971	0.431301	127733
UBXN10	GSK-650394	0.0227664	0.793935	127733
UBXN10	GSK1070916	-0.0434862	0.258512	127733
UBXN10	GSK1904529A	0.0587293	0.192202	127733
UBXN10	GSK2126458	-0.0502594	0.19281	127733
UBXN10	GSK269962A	0.0812839	0.0684299	127733
UBXN10	GSK429286A	0.0093513	0.851386	127733
UBXN10	GSK690693	-0.0797732	0.0303579	127733
UBXN10	GW 441756	0.0208357	0.936543	127733
UBXN10	GW-2580	0.0319943	0.941501	127733
UBXN10	GW843682X	-0.0794305	0.348952	127733
UBXN10	Gefitinib	0.0249731	0.574298	127733
UBXN10	Gemcitabine	0.0118014	0.84431	127733
UBXN10	Genentech Cpd 10	-0.0292737	0.461202	127733
UBXN10	HG-5-113-01	-0.0178731	0.839219	127733
UBXN10	HG-5-88-01	-0.006758	0.978314	127733
UBXN10	HG-6-64-1	-0.0206561	0.710563	127733
UBXN10	I-BET-762	-0.112825	0.00118099	127733
UBXN10	IOX2	0.0416276	0.477564	127733
UBXN10	IPA-3	0.0130556	0.775524	127733
UBXN10	Imatinib	-0.115966	0.248022	127733
UBXN10	Ispinesib Mesylate	-0.090537	0.0127483	127733
UBXN10	JNJ-26854165	0.0643494	0.179911	127733
UBXN10	JNK Inhibitor VIII	0.109954	0.00639973	127733
UBXN10	JNK-9L	0.0440257	0.439499	127733
UBXN10	JQ1	0.00167537	0.977062	127733
UBXN10	JQ12	0.00344508	0.963139	127733
UBXN10	JW-7-24-1	-0.0513043	0.165036	127733
UBXN10	JW-7-52-1	-0.0264885	0.826457	127733
UBXN10	KIN001-055	-0.00661626	0.942378	127733
UBXN10	KIN001-102	-0.0950647	0.00727109	127733
UBXN10	KIN001-135	0.0602812	0.564522	127733
UBXN10	KIN001-236	-0.022688	0.576609	127733
UBXN10	KIN001-244	-0.0998251	0.00582672	127733
UBXN10	KIN001-260	-0.147981	2.6222e-05	127733
UBXN10	KIN001-266	0.00362854	0.952158	127733
UBXN10	KIN001-270	0.0104271	0.825166	127733
UBXN10	KU-55933	0.0018919	0.98432	127733
UBXN10	LAQ824	-0.0574387	0.152845	127733
UBXN10	LFM-A13	0.0216416	0.709217	127733
UBXN10	LY317615	-0.0851939	0.0382211	127733
UBXN10	Lapatinib	0.0911184	0.148008	127733
UBXN10	Lenalidomide	0.00171075	0.987709	127733
UBXN10	Linifanib	0.0144273	0.822056	127733
UBXN10	Lisitinib	-0.00876751	0.922312	127733
UBXN10	MG-132	0.0465013	0.627869	127733
UBXN10	MK-2206	-0.0154127	0.802534	127733
UBXN10	MLN4924	0.102954	0.04363	127733
UBXN10	MP470	-0.0787285	0.0612185	127733
UBXN10	MPS-1-IN-1	-0.0632455	0.0968079	127733
UBXN10	MS-275	-0.0610242	0.468552	127733
UBXN10	Masitinib	-0.126325	0.000478564	127733
UBXN10	Methotrexate	-0.0800799	0.0316801	127733
UBXN10	Midostaurin	0.0910496	0.0291841	127733
UBXN10	Mitomycin C	-0.0116142	0.853425	127733
UBXN10	NG-25	-0.13788	8.3973e-05	127733
UBXN10	NPK76-II-72-1	-0.0595578	0.0984476	127733
UBXN10	NSC-207895	0.000743014	0.989841	127733
UBXN10	NSC-87877	0.0614629	0.24974	127733
UBXN10	NU-7441	0.0574312	0.389537	127733
UBXN10	Navitoclax	-0.0578043	0.130475	127733
UBXN10	Nilotinib	-0.220775	1.9066e-08	127733
UBXN10	Nutlin-3a (-)	0.0214287	0.697545	127733
UBXN10	OSI-027	-0.0475155	0.204448	127733
UBXN10	OSI-930	-0.0726304	0.0589545	127733
UBXN10	OSU-03012	0.0113105	0.855397	127733
UBXN10	Obatoclax Mesylate	0.0487546	0.305216	127733
UBXN10	Olaparib	0.0896851	0.0301673	127733
UBXN10	PAC-1	-0.0362405	0.418573	127733
UBXN10	PD-0325901	-0.0536017	0.190971	127733
UBXN10	PD-0332991	0.0275277	0.659034	127733
UBXN10	PD-173074	-0.152793	0.006072	127733
UBXN10	PF-4708671	-0.0138255	0.920951	127733
UBXN10	PF-562271	0.035858	0.543104	127733
UBXN10	PFI-1	0.0167948	0.767471	127733
UBXN10	PHA-665752	0.061846	0.670445	127733
UBXN10	PHA-793887	-0.102989	0.00332873	127733
UBXN10	PI-103	-0.0415628	0.27151	127733
UBXN10	PIK-93	-0.0528933	0.14723	127733
UBXN10	PLX4720	-0.0312366	0.47795	127733
UBXN10	Paclitaxel	-0.0377665	0.759997	127733
UBXN10	Parthenolide	-0.00660306	0.962424	127733
UBXN10	Pazopanib	0.0747614	0.135647	127733
UBXN10	Phenformin	-0.0880121	0.0168086	127733
UBXN10	Pyrimethamine	-0.042239	0.731438	127733
UBXN10	QL-VIII-58	0.111213	0.0870293	127733
UBXN10	QL-X-138	-0.0318723	0.415759	127733
UBXN10	QL-XI-92	-0.0883659	0.0142118	127733
UBXN10	QL-XII-47	-0.0226337	0.610379	127733
UBXN10	QL-XII-61	0.0415049	0.568241	127733
UBXN10	QS11	-0.0738806	0.1839	127733
UBXN10	RDEA119	-0.068144	0.0660774	127733
UBXN10	RO-3306	0.102141	0.0117687	127733
UBXN10	Rapamycin	-0.0363564	0.79531	127733
UBXN10	Roscovitine	0.0122309	0.957488	127733
UBXN10	Ruxolitinib	-0.0656933	0.163871	127733
UBXN10	S-Trityl-L-cysteine	-0.115583	0.11745	127733
UBXN10	SB 216763	0.076728	0.108193	127733
UBXN10	SB 505124	0.0360138	0.646249	127733
UBXN10	SB52334	0.0671978	0.126203	127733
UBXN10	SB590885	-0.0567978	0.24564	127733
UBXN10	SGC0946	0.0320724	0.575398	127733
UBXN10	SL 0101-1	0.0244074	0.775112	127733
UBXN10	SN-38	0.0882361	0.0293281	127733
UBXN10	SNX-2112	-0.0729379	0.0471565	127733
UBXN10	STF-62247	-0.0164508	0.723567	127733
UBXN10	Salubrinal	-0.00966903	0.9307	127733
UBXN10	Saracatinib	-0.00473929	0.966921	127733
UBXN10	Shikonin	0.0539113	0.296282	127733
UBXN10	Sorafenib	0.0117542	0.933331	127733
UBXN10	Sunitinib	-0.100778	0.146082	127733
UBXN10	T0901317	-0.0453548	0.280903	127733
UBXN10	TAE684	-0.0783883	0.447153	127733
UBXN10	TAK-715	-0.0950274	0.00825237	127733
UBXN10	TG101348	-0.0670248	0.0652812	127733
UBXN10	TGX221	0.127783	0.0385251	127733
UBXN10	THZ-2-102-1	-0.0511719	0.170508	127733
UBXN10	THZ-2-49	-0.0324097	0.408086	127733
UBXN10	TL-1-85	-0.14698	2.7362e-05	127733
UBXN10	TL-2-105	-0.0826655	0.0252943	127733
UBXN10	TPCA-1	-0.0927529	0.00884611	127733
UBXN10	TW 37	0.166287	1.0581e-05	127733
UBXN10	Talazoparib	0.102002	0.0124627	127733
UBXN10	Tamoxifen	-0.0252422	0.850591	127733
UBXN10	Temozolomide	0.0415113	0.563353	127733
UBXN10	Temsirolimus	0.0691938	0.134331	127733
UBXN10	Thapsigargin	0.0611381	0.289688	127733
UBXN10	Tipifarnib	0.00308681	0.974362	127733
UBXN10	Tivozanib	-0.0508351	0.362535	127733
UBXN10	Trametinib	-0.0360569	0.362554	127733
UBXN10	Tubastatin A	-0.0893031	0.0124086	127733
UBXN10	UNC0638	-0.00710353	0.861204	127733
UBXN10	UNC1215	0.0403069	0.438313	127733
UBXN10	VNLG/124	-0.009635	0.847489	127733
UBXN10	VX-11e	-0.0893208	0.037763	127733
UBXN10	VX-680	-0.0787345	0.382072	127733
UBXN10	VX-702	-0.0153733	0.954986	127733
UBXN10	Veliparib	0.0243859	0.746308	127733
UBXN10	Vinblastine	0.0384553	0.406523	127733
UBXN10	Vinorelbine	0.0259792	0.672525	127733
UBXN10	Vorinostat	-0.0639134	0.0871604	127733
UBXN10	WH-4-023	-0.132073	0.0551426	127733
UBXN10	WZ-1-84	0.0147767	0.876618	127733
UBXN10	WZ3105	-0.0726029	0.0440492	127733
UBXN10	XAV939	0.0832281	0.0303061	127733
UBXN10	XL-184	-0.0221218	0.676864	127733
UBXN10	XMD11-85h	0.0406237	0.829074	127733
UBXN10	XMD13-2	-0.0904384	0.0115844	127733
UBXN10	XMD14-99	-0.0798111	0.0333933	127733
UBXN10	XMD15-27	-0.0230232	0.664566	127733
UBXN10	XMD8-85	0.0591151	0.485079	127733
UBXN10	XMD8-92	0.0854423	0.362459	127733
UBXN10	Y-39983	-0.0561033	0.142199	127733
UBXN10	YK 4-279	0.0716607	0.14847	127733
UBXN10	YM155	0.0244475	0.681465	127733
UBXN10	YM201636	-0.0282958	0.475162	127733
UBXN10	Z-LLNle-CHO	-0.0495033	0.533495	127733
UBXN10	ZG-10	0.0752995	0.242211	127733
UBXN10	ZM-447439	-0.0329061	0.511906	127733
UBXN10	ZSTK474	-0.0723545	0.0480846	127733
UBXN10	Zibotentan	0.00918142	0.987393	127733
UBXN10	piperlongumine	0.128377	0.000922056	127733
UBXN10	rTRAIL	-0.06256	0.352781	127733
UBXN10	selumetinib	-0.0422773	0.278283	127733
UBXN11	(5Z)-7-Oxozeaenol	-0.0104905	0.837336	91544
UBXN11	17-AAG	0.133955	0.000243064	91544
UBXN11	5-Fluorouracil	-0.0690417	0.0609128	91544
UBXN11	681640	0.0590927	0.312672	91544
UBXN11	A-443654	0.0585309	0.722474	91544
UBXN11	A-770041	0.10815	0.137594	91544
UBXN11	AC220	-0.074876	0.0865958	91544
UBXN11	AG-014699	0.0563003	0.184894	91544
UBXN11	AICAR	-0.00182834	0.968926	91544
UBXN11	AKT inhibitor VIII	0.0462972	0.3147	91544
UBXN11	AMG-706	-0.00241302	0.978956	91544
UBXN11	AP-24534	-0.0839307	0.0352475	91544
UBXN11	AR-42	-0.109177	0.00212348	91544
UBXN11	AS601245	0.087417	0.0649115	91544
UBXN11	AS605240	-0.0559579	0.188385	91544
UBXN11	AT-7519	-0.0906941	0.0110254	91544
UBXN11	ATRA	-0.0291107	0.588146	91544
UBXN11	AUY922	0.0362938	0.513874	91544
UBXN11	AZ628	0.0762473	0.302754	91544
UBXN11	AZD6482	-0.00106354	0.987402	91544
UBXN11	AZD7762	-0.00528341	0.916369	91544
UBXN11	AZD8055	-0.0521212	0.198241	91544
UBXN11	Afatinib	0.152703	1.348e-05	91544
UBXN11	Axitinib	-0.0255306	0.670511	91544
UBXN11	BAY 61-3606	-0.0322367	0.460995	91544
UBXN11	BEZ235	0.0655291	0.156379	91544
UBXN11	BHG712	-0.112624	0.00155586	91544
UBXN11	BI-2536	0.0590036	0.576933	91544
UBXN11	BIRB 0796	0.0369599	0.492142	91544
UBXN11	BIX02189	-0.0968299	0.00736419	91544
UBXN11	BMS-509744	0.113893	0.17765	91544
UBXN11	BMS-536924	0.060193	0.31402	91544
UBXN11	BMS-708163	0.0669964	0.092759	91544
UBXN11	BMS-754807	0.0631905	0.222458	91544
UBXN11	BMS345541	-0.0987986	0.00560341	91544
UBXN11	BX-795	0.0198971	0.710284	91544
UBXN11	BX-912	-0.113047	0.00130678	91544
UBXN11	Belinostat	-0.0933934	0.0112147	91544
UBXN11	Bexarotene	0.0511394	0.452899	91544
UBXN11	Bicalutamide	0.0557534	0.205498	91544
UBXN11	Bleomycin	0.037634	0.517686	91544
UBXN11	Bleomycin (50 uM)	0.105414	0.0032232	91544
UBXN11	Bortezomib	0.0949166	0.195684	91544
UBXN11	Bosutinib	0.0640727	0.192732	91544
UBXN11	Bryostatin 1	0.0450284	0.390129	91544
UBXN11	CAL-101	-0.0820413	0.0276412	91544
UBXN11	CAY10603	-0.0995257	0.00522327	91544
UBXN11	CCT007093	0.0266588	0.577272	91544
UBXN11	CCT018159	0.0751378	0.110566	91544
UBXN11	CEP-701	-0.0386351	0.367653	91544
UBXN11	CGP-082996	0.00756299	0.956265	91544
UBXN11	CGP-60474	0.112436	0.130222	91544
UBXN11	CH5424802	0.0352808	0.573473	91544
UBXN11	CHIR-99021	-0.0102806	0.818865	91544
UBXN11	CI-1040	0.0440449	0.332051	91544
UBXN11	CMK	0.0343993	0.798513	91544
UBXN11	CP466722	-0.0713383	0.0489502	91544
UBXN11	CP724714	0.0183127	0.777175	91544
UBXN11	CUDC-101	-0.0820291	0.0255431	91544
UBXN11	CX-5461	-0.0628497	0.0913218	91544
UBXN11	Camptothecin	0.0240305	0.630882	91544
UBXN11	Cetuximab	0.130075	0.000658934	91544
UBXN11	Cisplatin	0.0659908	0.162326	91544
UBXN11	Crizotinib	0.0480254	0.753996	91544
UBXN11	Cyclopamine	0.0390434	0.750118	91544
UBXN11	Cytarabine	0.0329246	0.544674	91544
UBXN11	DMOG	0.0193378	0.714622	91544
UBXN11	Dabrafenib	-0.0549817	0.202788	91544
UBXN11	Dasatinib	0.133338	0.0339094	91544
UBXN11	Docetaxel	0.171372	2.56995e-06	91544
UBXN11	Doxorubicin	0.0402703	0.537504	91544
UBXN11	EHT 1864	-0.0326613	0.648622	91544
UBXN11	EKB-569	-0.0255592	0.563554	91544
UBXN11	EX-527	0.0461755	0.653607	91544
UBXN11	Elesclomol	0.109436	0.00778666	91544
UBXN11	Embelin	0.0797145	0.114748	91544
UBXN11	Epothilone B	0.101822	0.0255917	91544
UBXN11	Erlotinib	0.209661	0.000987794	91544
UBXN11	Etoposide	0.00354855	0.956469	91544
UBXN11	FH535	0.0159094	0.784497	91544
UBXN11	FK866	-0.050505	0.178838	91544
UBXN11	FMK	-0.0558874	0.384661	91544
UBXN11	FR-180204	-0.00610622	0.933551	91544
UBXN11	FTI-277	0.0753818	0.0645467	91544
UBXN11	Foretinib	-0.0191087	0.689325	91544
UBXN11	GDC0449	0.0514432	0.571623	91544
UBXN11	GDC0941	0.0429438	0.447551	91544
UBXN11	GNF-2	0.0299203	0.915428	91544
UBXN11	GSK-650394	0.0393084	0.595669	91544
UBXN11	GSK1070916	-0.108749	0.00263881	91544
UBXN11	GSK1904529A	-0.0174996	0.740687	91544
UBXN11	GSK2126458	-0.0621703	0.101356	91544
UBXN11	GSK269962A	-0.0162711	0.79889	91544
UBXN11	GSK429286A	-0.07396	0.065052	91544
UBXN11	GSK690693	-0.109185	0.00247275	91544
UBXN11	GW 441756	0.0132341	0.970804	91544
UBXN11	GW-2580	0.0162885	0.98165	91544
UBXN11	GW843682X	0.0420067	0.66801	91544
UBXN11	Gefitinib	0.174693	3.90461e-06	91544
UBXN11	Gemcitabine	0.0461141	0.355294	91544
UBXN11	Genentech Cpd 10	-0.054077	0.153403	91544
UBXN11	HG-5-113-01	0.0299234	0.715148	91544
UBXN11	HG-5-88-01	0.0279733	0.878519	91544
UBXN11	HG-6-64-1	-0.0329645	0.524275	91544
UBXN11	I-BET-762	-0.156666	5.0499e-06	91544
UBXN11	IOX2	0.0242895	0.710642	91544
UBXN11	IPA-3	-0.0701901	0.0743836	91544
UBXN11	Imatinib	-0.00708749	0.978119	91544
UBXN11	Ispinesib Mesylate	-0.0737668	0.0449322	91544
UBXN11	JNJ-26854165	0.0308194	0.579445	91544
UBXN11	JNK Inhibitor VIII	0.0797393	0.0546189	91544
UBXN11	JNK-9L	0.0521669	0.336459	91544
UBXN11	JQ1	-0.0405897	0.356864	91544
UBXN11	JQ12	0.00210267	0.977851	91544
UBXN11	JW-7-24-1	-0.101962	0.00406955	91544
UBXN11	JW-7-52-1	0.0718869	0.455975	91544
UBXN11	KIN001-055	0.0597857	0.291896	91544
UBXN11	KIN001-102	-0.140819	5.2259e-05	91544
UBXN11	KIN001-135	0.135881	0.116364	91544
UBXN11	KIN001-236	-0.0623335	0.0969602	91544
UBXN11	KIN001-244	-0.0946607	0.00917561	91544
UBXN11	KIN001-260	-0.0823179	0.0231383	91544
UBXN11	KIN001-266	0.00294319	0.961052	91544
UBXN11	KIN001-270	-0.0542475	0.17425	91544
UBXN11	KU-55933	0.0594999	0.287526	91544
UBXN11	LAQ824	-0.0418274	0.31156	91544
UBXN11	LFM-A13	0.0221901	0.701167	91544
UBXN11	LY317615	-0.0459438	0.301863	91544
UBXN11	Lapatinib	0.169221	0.00440431	91544
UBXN11	Lenalidomide	-0.00651647	0.956799	91544
UBXN11	Linifanib	-0.0764354	0.0946225	91544
UBXN11	Lisitinib	0.0191457	0.805279	91544
UBXN11	MG-132	0.0823122	0.324822	91544
UBXN11	MK-2206	-0.02609	0.648905	91544
UBXN11	MLN4924	0.0518854	0.357278	91544
UBXN11	MP470	-0.0662855	0.119202	91544
UBXN11	MPS-1-IN-1	-0.0535651	0.164767	91544
UBXN11	MS-275	0.08959	0.246961	91544
UBXN11	Masitinib	-0.0906342	0.0141264	91544
UBXN11	Methotrexate	-0.0906949	0.0143278	91544
UBXN11	Midostaurin	0.0168962	0.74205	91544
UBXN11	Mitomycin C	0.0314433	0.57167	91544
UBXN11	NG-25	-0.109446	0.00204196	91544
UBXN11	NPK76-II-72-1	-0.0901169	0.0106819	91544
UBXN11	NSC-207895	-0.00646326	0.912316	91544
UBXN11	NSC-87877	0.0207629	0.747541	91544
UBXN11	NU-7441	0.0504859	0.464023	91544
UBXN11	Navitoclax	-0.0998419	0.00696345	91544
UBXN11	Nilotinib	-0.0611057	0.211717	91544
UBXN11	Nutlin-3a (-)	-0.0317665	0.540221	91544
UBXN11	OSI-027	-0.0971716	0.00676864	91544
UBXN11	OSI-930	-0.0994674	0.00798627	91544
UBXN11	OSU-03012	0.0287522	0.59652	91544
UBXN11	Obatoclax Mesylate	0.0260495	0.618977	91544
UBXN11	Olaparib	0.0109007	0.834775	91544
UBXN11	PAC-1	-0.0616042	0.141601	91544
UBXN11	PD-0325901	0.079802	0.0437583	91544
UBXN11	PD-0332991	-0.0186407	0.781012	91544
UBXN11	PD-173074	0.00242704	0.994083	91544
UBXN11	PF-4708671	-0.0197743	0.881753	91544
UBXN11	PF-562271	0.0587466	0.273299	91544
UBXN11	PFI-1	0.00591376	0.924539	91544
UBXN11	PHA-665752	0.0176085	0.920199	91544
UBXN11	PHA-793887	-0.086946	0.0138831	91544
UBXN11	PI-103	-0.0807243	0.0259897	91544
UBXN11	PIK-93	-0.103771	0.00318771	91544
UBXN11	PLX4720	-0.0232473	0.609152	91544
UBXN11	Paclitaxel	0.0875888	0.368812	91544
UBXN11	Parthenolide	0.0256218	0.835413	91544
UBXN11	Pazopanib	0.00423928	0.955552	91544
UBXN11	Phenformin	-0.124733	0.000555418	91544
UBXN11	Pyrimethamine	0.0452614	0.70846	91544
UBXN11	QL-VIII-58	0.00167544	0.988732	91544
UBXN11	QL-X-138	-0.0774371	0.0352253	91544
UBXN11	QL-XI-92	-0.0726191	0.0464741	91544
UBXN11	QL-XII-47	-0.0129839	0.779275	91544
UBXN11	QL-XII-61	-0.122682	0.037856	91544
UBXN11	QS11	0.0043174	0.960724	91544
UBXN11	RDEA119	0.054707	0.148103	91544
UBXN11	RO-3306	0.13822	0.000512141	91544
UBXN11	Rapamycin	0.0443824	0.733162	91544
UBXN11	Roscovitine	0.0508151	0.772249	91544
UBXN11	Ruxolitinib	-0.0284717	0.616505	91544
UBXN11	S-Trityl-L-cysteine	0.0173672	0.86699	91544
UBXN11	SB 216763	0.081062	0.087774	91544
UBXN11	SB 505124	0.0461504	0.525046	91544
UBXN11	SB52334	-0.0113008	0.852943	91544
UBXN11	SB590885	0.0166799	0.767048	91544
UBXN11	SGC0946	0.0768961	0.100483	91544
UBXN11	SL 0101-1	0.0870659	0.234601	91544
UBXN11	SN-38	0.0161182	0.759568	91544
UBXN11	SNX-2112	-0.0611505	0.0999774	91544
UBXN11	STF-62247	-0.11303	0.00323631	91544
UBXN11	Salubrinal	-0.00232316	0.982367	91544
UBXN11	Saracatinib	0.142001	0.0607039	91544
UBXN11	Shikonin	-0.00984702	0.88144	91544
UBXN11	Sorafenib	-0.0108532	0.938653	91544
UBXN11	Sunitinib	0.00695786	0.94767	91544
UBXN11	T0901317	-0.0733645	0.0660796	91544
UBXN11	TAE684	0.180071	0.0149392	91544
UBXN11	TAK-715	-0.13424	0.00014499	91544
UBXN11	TG101348	-0.100658	0.00462753	91544
UBXN11	TGX221	0.147316	0.0153216	91544
UBXN11	THZ-2-102-1	-0.0858857	0.0176979	91544
UBXN11	THZ-2-49	-0.103891	0.00421739	91544
UBXN11	TL-1-85	-0.119396	0.000751852	91544
UBXN11	TL-2-105	-0.103477	0.00453833	91544
UBXN11	TPCA-1	-0.0883029	0.0128797	91544
UBXN11	TW 37	0.0669966	0.12419	91544
UBXN11	Talazoparib	0.0503931	0.265399	91544
UBXN11	Tamoxifen	0.0465698	0.672111	91544
UBXN11	Temozolomide	0.0184942	0.831225	91544
UBXN11	Temsirolimus	0.026196	0.635455	91544
UBXN11	Thapsigargin	0.0572134	0.331732	91544
UBXN11	Tipifarnib	0.0102927	0.908767	91544
UBXN11	Tivozanib	-0.0725973	0.147166	91544
UBXN11	Trametinib	0.0778488	0.0369054	91544
UBXN11	Tubastatin A	-0.0942138	0.00818988	91544
UBXN11	UNC0638	-0.0841075	0.0170681	91544
UBXN11	UNC1215	0.107172	0.0162236	91544
UBXN11	VNLG/124	-0.0373189	0.391749	91544
UBXN11	VX-11e	-0.0269923	0.61081	91544
UBXN11	VX-680	0.0532861	0.585642	91544
UBXN11	VX-702	-0.00620606	0.985182	91544
UBXN11	Veliparib	0.0480581	0.475818	91544
UBXN11	Vinblastine	-0.00566287	0.920708	91544
UBXN11	Vinorelbine	0.00588681	0.937004	91544
UBXN11	Vorinostat	-0.0497226	0.188842	91544
UBXN11	WH-4-023	0.0857599	0.252275	91544
UBXN11	WZ-1-84	0.105167	0.146343	91544
UBXN11	WZ3105	-0.0987909	0.00535557	91544
UBXN11	XAV939	0.147065	6.8838e-05	91544
UBXN11	XL-184	-0.0546446	0.233477	91544
UBXN11	XMD11-85h	0.0177228	0.935378	91544
UBXN11	XMD13-2	-0.0826777	0.0217385	91544
UBXN11	XMD14-99	-0.0446203	0.258296	91544
UBXN11	XMD15-27	-0.00997768	0.86533	91544
UBXN11	XMD8-85	-0.0524066	0.542705	91544
UBXN11	XMD8-92	-0.000130642	0.999178	91544
UBXN11	Y-39983	-0.0794567	0.032735	91544
UBXN11	YK 4-279	-0.00987659	0.889708	91544
UBXN11	YM155	0.000740765	0.992362	91544
UBXN11	YM201636	-0.100516	0.00540343	91544
UBXN11	Z-LLNle-CHO	0.0123663	0.895059	91544
UBXN11	ZG-10	-0.0108347	0.901776	91544
UBXN11	ZM-447439	-0.0164425	0.764171	91544
UBXN11	ZSTK474	-0.0821468	0.023715	91544
UBXN11	Zibotentan	0.0166267	0.96343	91544
UBXN11	piperlongumine	0.0720818	0.0834381	91544
UBXN11	rTRAIL	0.0379191	0.616074	91544
UBXN11	selumetinib	0.0222964	0.588106	91544
UBXN2A	(5Z)-7-Oxozeaenol	-0.0440031	0.304174	165324
UBXN2A	17-AAG	-0.0557073	0.144804	165324
UBXN2A	5-Fluorouracil	0.0886833	0.0146939	165324
UBXN2A	681640	-0.00741203	0.920276	165324
UBXN2A	A-443654	-0.0376303	0.853175	165324
UBXN2A	A-770041	-0.0245268	0.800642	165324
UBXN2A	AC220	0.0777288	0.0727799	165324
UBXN2A	AG-014699	0.0435482	0.318583	165324
UBXN2A	AICAR	0.0328579	0.440455	165324
UBXN2A	AKT inhibitor VIII	0.0300823	0.53915	165324
UBXN2A	AMG-706	-0.0061543	0.942321	165324
UBXN2A	AP-24534	0.0691909	0.0891949	165324
UBXN2A	AR-42	0.027654	0.471067	165324
UBXN2A	AS601245	-0.0204743	0.746044	165324
UBXN2A	AS605240	0.00740601	0.890089	165324
UBXN2A	AT-7519	0.0242817	0.529701	165324
UBXN2A	ATRA	0.0601453	0.204637	165324
UBXN2A	AUY922	-0.0261181	0.657283	165324
UBXN2A	AZ628	-0.0541407	0.497189	165324
UBXN2A	AZD6482	-0.0238046	0.660061	165324
UBXN2A	AZD7762	-0.0765542	0.0549964	165324
UBXN2A	AZD8055	-0.0120639	0.788957	165324
UBXN2A	Afatinib	-0.0382899	0.325209	165324
UBXN2A	Axitinib	0.0125777	0.85252	165324
UBXN2A	BAY 61-3606	0.0244489	0.586029	165324
UBXN2A	BEZ235	-0.0718854	0.115397	165324
UBXN2A	BHG712	0.0074672	0.857106	165324
UBXN2A	BI-2536	-0.0281018	0.823642	165324
UBXN2A	BIRB 0796	-0.0420569	0.423371	165324
UBXN2A	BIX02189	0.0277941	0.478555	165324
UBXN2A	BMS-509744	-0.0827214	0.348037	165324
UBXN2A	BMS-536924	-0.00759719	0.937751	165324
UBXN2A	BMS-708163	0.0286147	0.506773	165324
UBXN2A	BMS-754807	0.0372344	0.511314	165324
UBXN2A	BMS345541	-0.0206445	0.601799	165324
UBXN2A	BX-795	0.0214547	0.685801	165324
UBXN2A	BX-912	0.0392684	0.291342	165324
UBXN2A	Belinostat	0.0290342	0.466597	165324
UBXN2A	Bexarotene	0.0161755	0.869021	165324
UBXN2A	Bicalutamide	-0.0273874	0.573717	165324
UBXN2A	Bleomycin	-0.0336534	0.571521	165324
UBXN2A	Bleomycin (50 uM)	-0.0780001	0.031732	165324
UBXN2A	Bortezomib	-0.127137	0.0629489	165324
UBXN2A	Bosutinib	-0.047912	0.365869	165324
UBXN2A	Bryostatin 1	-0.0117169	0.857366	165324
UBXN2A	CAL-101	-0.0300006	0.46061	165324
UBXN2A	CAY10603	0.0424898	0.255799	165324
UBXN2A	CCT007093	0.0172113	0.735047	165324
UBXN2A	CCT018159	-0.0201215	0.735506	165324
UBXN2A	CEP-701	-0.0322421	0.461054	165324
UBXN2A	CGP-082996	-0.0911141	0.284691	165324
UBXN2A	CGP-60474	-0.0891021	0.259383	165324
UBXN2A	CH5424802	-0.0207733	0.769538	165324
UBXN2A	CHIR-99021	-0.0427901	0.280483	165324
UBXN2A	CI-1040	-0.0197972	0.693359	165324
UBXN2A	CMK	0.0383662	0.771232	165324
UBXN2A	CP466722	0.0190946	0.629719	165324
UBXN2A	CP724714	0.0410149	0.456965	165324
UBXN2A	CUDC-101	0.0385363	0.318997	165324
UBXN2A	CX-5461	0.0304599	0.438437	165324
UBXN2A	Camptothecin	-0.0692211	0.105213	165324
UBXN2A	Cetuximab	-0.0322792	0.455696	165324
UBXN2A	Cisplatin	-0.0656254	0.16503	165324
UBXN2A	Crizotinib	-0.0405738	0.798712	165324
UBXN2A	Cyclopamine	0.0685388	0.506833	165324
UBXN2A	Cytarabine	-0.0861272	0.0579417	165324
UBXN2A	DMOG	-0.0501022	0.27034	165324
UBXN2A	Dabrafenib	-0.10348	0.00927871	165324
UBXN2A	Dasatinib	-0.0413354	0.566491	165324
UBXN2A	Docetaxel	-0.081415	0.0302216	165324
UBXN2A	Doxorubicin	-0.042449	0.512225	165324
UBXN2A	EHT 1864	0.0651723	0.271775	165324
UBXN2A	EKB-569	0.0281635	0.520099	165324
UBXN2A	EX-527	-0.0252115	0.836467	165324
UBXN2A	Elesclomol	-0.156523	8.1708e-05	165324
UBXN2A	Embelin	-0.0451632	0.442262	165324
UBXN2A	Epothilone B	-0.0254828	0.651158	165324
UBXN2A	Erlotinib	-0.0342352	0.665572	165324
UBXN2A	Etoposide	-0.0524142	0.263311	165324
UBXN2A	FH535	-0.0593612	0.201552	165324
UBXN2A	FK866	-0.00656892	0.874471	165324
UBXN2A	FMK	-0.030993	0.674462	165324
UBXN2A	FR-180204	0.0516187	0.308761	165324
UBXN2A	FTI-277	-0.0272833	0.542804	165324
UBXN2A	Foretinib	0.00285678	0.955993	165324
UBXN2A	GDC0449	0.0289928	0.796737	165324
UBXN2A	GDC0941	-0.0115966	0.871036	165324
UBXN2A	GNF-2	0.0219941	0.940299	165324
UBXN2A	GSK-650394	0.0427283	0.556372	165324
UBXN2A	GSK1070916	0.0377687	0.331097	165324
UBXN2A	GSK1904529A	0.00823466	0.885036	165324
UBXN2A	GSK2126458	0.0256283	0.529728	165324
UBXN2A	GSK269962A	0.045102	0.38307	165324
UBXN2A	GSK429286A	0.0034809	0.947857	165324
UBXN2A	GSK690693	0.0191667	0.638493	165324
UBXN2A	GW 441756	-0.103646	0.343324	165324
UBXN2A	GW-2580	0.00946374	0.994591	165324
UBXN2A	GW843682X	-0.00503012	0.969243	165324
UBXN2A	Gefitinib	-0.016827	0.711593	165324
UBXN2A	Gemcitabine	-0.0643783	0.171994	165324
UBXN2A	Genentech Cpd 10	0.029123	0.463855	165324
UBXN2A	HG-5-113-01	-0.035626	0.655406	165324
UBXN2A	HG-5-88-01	0.0103814	0.96284	165324
UBXN2A	HG-6-64-1	-0.00424269	0.947147	165324
UBXN2A	I-BET-762	0.055204	0.125107	165324
UBXN2A	IOX2	-0.0863225	0.0942446	165324
UBXN2A	IPA-3	0.0258291	0.547155	165324
UBXN2A	Imatinib	0.0857207	0.476744	165324
UBXN2A	Ispinesib Mesylate	0.0112117	0.788067	165324
UBXN2A	JNJ-26854165	0.0441569	0.391178	165324
UBXN2A	JNK Inhibitor VIII	-0.0512553	0.23499	165324
UBXN2A	JNK-9L	-0.0367097	0.537188	165324
UBXN2A	JQ1	0.0855275	0.0342682	165324
UBXN2A	JQ12	-0.00722942	0.91727	165324
UBXN2A	JW-7-24-1	0.0353322	0.35081	165324
UBXN2A	JW-7-52-1	-0.0609189	0.54886	165324
UBXN2A	KIN001-055	-0.00981296	0.914551	165324
UBXN2A	KIN001-102	0.0401574	0.282522	165324
UBXN2A	KIN001-135	0.0564003	0.594314	165324
UBXN2A	KIN001-236	0.0215201	0.597925	165324
UBXN2A	KIN001-244	0.00445457	0.918316	165324
UBXN2A	KIN001-260	-0.016605	0.683646	165324
UBXN2A	KIN001-266	-0.032059	0.52816	165324
UBXN2A	KIN001-270	-0.0161292	0.720999	165324
UBXN2A	KU-55933	-0.0196431	0.791894	165324
UBXN2A	LAQ824	0.00344397	0.941326	165324
UBXN2A	LFM-A13	0.021175	0.716192	165324
UBXN2A	LY317615	0.0321905	0.488595	165324
UBXN2A	Lapatinib	0.00281321	0.970265	165324
UBXN2A	Lenalidomide	-0.00617214	0.958674	165324
UBXN2A	Linifanib	0.0877796	0.0477891	165324
UBXN2A	Lisitinib	0.0410375	0.531999	165324
UBXN2A	MG-132	-0.155213	0.0299343	165324
UBXN2A	MK-2206	-0.0148347	0.812042	165324
UBXN2A	MLN4924	-0.0517974	0.358429	165324
UBXN2A	MP470	0.0574978	0.181567	165324
UBXN2A	MPS-1-IN-1	0.00413267	0.927415	165324
UBXN2A	MS-275	-0.0181633	0.862831	165324
UBXN2A	Masitinib	0.0648459	0.0869134	165324
UBXN2A	Methotrexate	0.030677	0.438843	165324
UBXN2A	Midostaurin	0.0464635	0.308009	165324
UBXN2A	Mitomycin C	-0.0320101	0.563223	165324
UBXN2A	NG-25	0.0298773	0.438798	165324
UBXN2A	NPK76-II-72-1	0.00340976	0.932734	165324
UBXN2A	NSC-207895	-0.0382771	0.416254	165324
UBXN2A	NSC-87877	0.000789936	0.992517	165324
UBXN2A	NU-7441	-0.0292468	0.718775	165324
UBXN2A	Navitoclax	0.0912009	0.0142449	165324
UBXN2A	Nilotinib	0.0705157	0.140154	165324
UBXN2A	Nutlin-3a (-)	-0.0273647	0.606738	165324
UBXN2A	OSI-027	0.0100697	0.807207	165324
UBXN2A	OSI-930	0.0354925	0.387338	165324
UBXN2A	OSU-03012	0.0182534	0.753248	165324
UBXN2A	Obatoclax Mesylate	-0.0379806	0.440969	165324
UBXN2A	Olaparib	0.0242023	0.611993	165324
UBXN2A	PAC-1	0.0242484	0.606729	165324
UBXN2A	PD-0325901	-0.0306589	0.475531	165324
UBXN2A	PD-0332991	0.0478166	0.386441	165324
UBXN2A	PD-173074	0.0433078	0.771551	165324
UBXN2A	PF-4708671	0.0135548	0.922557	165324
UBXN2A	PF-562271	-0.00130707	0.985605	165324
UBXN2A	PFI-1	0.0226957	0.677692	165324
UBXN2A	PHA-665752	0.0105737	0.955995	165324
UBXN2A	PHA-793887	0.0377784	0.306942	165324
UBXN2A	PI-103	0.0261747	0.503612	165324
UBXN2A	PIK-93	-0.0037167	0.928179	165324
UBXN2A	PLX4720	-0.0839139	0.0336282	165324
UBXN2A	Paclitaxel	0.00626979	0.971736	165324
UBXN2A	Parthenolide	0.0289312	0.812953	165324
UBXN2A	Pazopanib	0.0441007	0.428276	165324
UBXN2A	Phenformin	0.012528	0.76693	165324
UBXN2A	Pyrimethamine	-0.0548619	0.640628	165324
UBXN2A	QL-VIII-58	-0.0879981	0.202507	165324
UBXN2A	QL-X-138	0.0388717	0.313682	165324
UBXN2A	QL-XI-92	0.0512341	0.1711	165324
UBXN2A	QL-XII-47	0.0197972	0.65968	165324
UBXN2A	QL-XII-61	-0.024316	0.757452	165324
UBXN2A	QS11	0.0413931	0.515491	165324
UBXN2A	RDEA119	-0.0260547	0.519244	165324
UBXN2A	RO-3306	0.000228073	0.997117	165324
UBXN2A	Rapamycin	-0.0729218	0.517029	165324
UBXN2A	Roscovitine	0.0558868	0.742894	165324
UBXN2A	Ruxolitinib	-0.0358577	0.503945	165324
UBXN2A	S-Trityl-L-cysteine	0.038402	0.67553	165324
UBXN2A	SB 216763	0.00705692	0.904041	165324
UBXN2A	SB 505124	0.00127906	0.992622	165324
UBXN2A	SB52334	-0.0509696	0.275142	165324
UBXN2A	SB590885	-0.0476482	0.340785	165324
UBXN2A	SGC0946	0.0276163	0.641226	165324
UBXN2A	SL 0101-1	0.0647126	0.374169	165324
UBXN2A	SN-38	-0.0351166	0.455708	165324
UBXN2A	SNX-2112	0.00651416	0.879215	165324
UBXN2A	STF-62247	0.00770891	0.877132	165324
UBXN2A	Salubrinal	0.0580797	0.503146	165324
UBXN2A	Saracatinib	0.00790421	0.942155	165324
UBXN2A	Shikonin	0.0323854	0.570915	165324
UBXN2A	Sorafenib	0.109335	0.211014	165324
UBXN2A	Sunitinib	0.0502736	0.531086	165324
UBXN2A	T0901317	-0.00105027	0.983116	165324
UBXN2A	TAE684	-0.0711077	0.505289	165324
UBXN2A	TAK-715	-0.0177828	0.65831	165324
UBXN2A	TG101348	0.0509026	0.169622	165324
UBXN2A	TGX221	-0.0513676	0.448976	165324
UBXN2A	THZ-2-102-1	-0.00753448	0.856167	165324
UBXN2A	THZ-2-49	-0.032454	0.40756	165324
UBXN2A	TL-1-85	0.0373211	0.329865	165324
UBXN2A	TL-2-105	0.0703115	0.0595031	165324
UBXN2A	TPCA-1	-0.0132432	0.738212	165324
UBXN2A	TW 37	-0.114741	0.00390154	165324
UBXN2A	Talazoparib	-0.0560391	0.207541	165324
UBXN2A	Tamoxifen	0.0190201	0.897511	165324
UBXN2A	Temozolomide	-0.050858	0.453575	165324
UBXN2A	Temsirolimus	-0.0897435	0.040521	165324
UBXN2A	Thapsigargin	-0.0559324	0.345985	165324
UBXN2A	Tipifarnib	-0.0378096	0.580878	165324
UBXN2A	Tivozanib	0.037086	0.539341	165324
UBXN2A	Trametinib	-0.0399415	0.308955	165324
UBXN2A	Tubastatin A	0.0525809	0.152636	165324
UBXN2A	UNC0638	0.00738916	0.856031	165324
UBXN2A	UNC1215	0.0161554	0.790395	165324
UBXN2A	VNLG/124	0.0968571	0.0128909	165324
UBXN2A	VX-11e	0.0169036	0.765156	165324
UBXN2A	VX-680	0.0771398	0.394323	165324
UBXN2A	VX-702	-0.00600337	0.985923	165324
UBXN2A	Veliparib	-0.000781112	0.9944	165324
UBXN2A	Vinblastine	-0.0775664	0.0661194	165324
UBXN2A	Vinorelbine	-0.0598516	0.247755	165324
UBXN2A	Vorinostat	-0.0243488	0.53603	165324
UBXN2A	WH-4-023	0.0291719	0.746145	165324
UBXN2A	WZ-1-84	-0.00131887	0.989762	165324
UBXN2A	WZ3105	0.0261731	0.495091	165324
UBXN2A	XAV939	-0.0666077	0.0873305	165324
UBXN2A	XL-184	0.054851	0.231623	165324
UBXN2A	XMD11-85h	-0.00944663	0.969252	165324
UBXN2A	XMD13-2	0.0329357	0.390199	165324
UBXN2A	XMD14-99	-0.00487014	0.914392	165324
UBXN2A	XMD15-27	-0.0175427	0.749191	165324
UBXN2A	XMD8-85	-0.00146778	0.988923	165324
UBXN2A	XMD8-92	0.00645652	0.967961	165324
UBXN2A	Y-39983	9.5334e-05	0.99837	165324
UBXN2A	YK 4-279	-0.0445071	0.415647	165324
[truncated: 1,265 more rows]
