# Supplementary material for: Exploring the role of ubiquitin regulatory X domain family proteins in cancers: bioinformatics insights, mechanisms, and implications for therapy
Source: J Transl Med. 2024 Feb 15;22:157. doi: 10.1186/s12967-024-04890-9 (PMC10870615; doi:10.1186/s12967-024-04890-9)
Supplement: Supplementary file 1 — Additional file 1: Figure S1. Gene alteration in UBXDF in cancers. A UBXDF gene alterations in TCGA. B The OncoPrint with mutation spectrum and UBXDF gene alteration. Figure S2. A expression profile of cancer-noncancer tissues using TCGA individual cancer types data (noncancer tissue sample size > =5). B Co-expression analysis between every two genes is presented. (Blue points indicate positive correlation, while red points indicate negative correlation.) C K-M curve of overall survival across cancer types and UBXDF members, p <0.05. D Forest map shows the univariate cox regression results of UBXDF for OS. E UBXDF members protein expression in normal tissues. F UBXDF members protein expression in tumour tissues. Figure S3. Correlation analysis between UBXD–F expression and TME. A–D The association between UBXD–F expression and stromal score, tumour purity, ESTIMATE score and immune score in 33 TCGA cancer types. (Red points indicate positive correlation, while blue points indicate negative correlation). Table S1. Abbreviations and full names of nouns in the text. Table S2. A logFC & p value of the heatmap exhibiting the transcriptional level of the UBXDF in TCGA tumour types compared to adjacent normal tissues. B Co-expression network of UBXDF. C COX analysis between UBXDF and OS. D–G Correlation coefficient & p value of DNAss or RNAss matrix. H Correlation coefficient of CTRL and UBXDF. I Correlation coefficient of GDSC and UBXDF. Table S3. A Estimatescore for TCGA tumour samples. [file 12967_2024_4890_MOESM1_ESM.zip › New folder/Table S3A.xlsx]

## Sheet: Sheet1
Table S3A. Estimatescore for TCGA tumor samples							Table S3A1. estimateCor.StromalScore.cor															Table S3A2. estimateCor.StromalScore.pval
ID	StromalScore	ImmuneScore	ESTIMATEScore	TumorPurity	CancerType		CancerType	UBXN6	UBXN4	UBXN10	UBXN2A	UBXN11	UBXN8	UBXN7	FAF2	ASPSCR1	NSFL1C	UBXN2B	FAF1	UBXN1		CancerType	UBXN6	UBXN4	UBXN10	UBXN2A	UBXN11	UBXN8	UBXN7	FAF2	ASPSCR1	NSFL1C	UBXN2B	FAF1	UBXN1
TCGA-OR-A5JP-01A	-683.629	-702.997	-1386.63	0.920497	ACC		ACC	-0.209056	-0.4824	0.146908	-0.256597	-0.0282863	-0.227361	-0.0646787	-0.551363	-0.163754	-0.251412	-0.135686	-0.108033	0.0834469		ACC	0.0645823	8.81072e-06	0.195962	0.0227007	0.804196	0.0440995	0.570452	2.33215e-07	0.149054	0.0256669	0.232623	0.342559	0.463898
TCGA-OR-A5JG-01A	-772.057	-210.077	-982.133	0.895688	ACC		BLCA	-0.0918591	-0.301932	-0.135484	-0.102871	-0.132278	-0.104276	-0.161687	-0.134671	-0.203157	-0.0421347	-0.209193	-0.0878929	0.116997		BLCA	0.0628285	5.06465e-10	0.00597478	0.0371338	0.00728209	0.0346117	0.00101686	0.00628458	3.4604e-05	0.394068	1.99029e-05	0.0751034	0.0176969
TCGA-OR-A5LG-01A	-473.843	280.689	-193.153	0.838302	ACC		BRCA	-0.075386	0.00231567	0.0303934	-0.0525716	-0.110881	0.0464154	-0.0273066	-0.0187292	-0.217236	-0.183319	-0.114246	-0.287575	-0.0769353		BRCA	0.0122419	0.938729	0.312945	0.0808119	0.0002249	0.12323	0.364645	0.53411	3.39813e-13	9.08193e-10	0.000143654	1.87341e-22	0.0105673
TCGA-OR-A5JR-01A	-842.674	195.014	-647.66	0.872784	ACC		CESC	0.0115151	-0.195775	0.0178804	-0.152573	-0.0736739	-0.0194391	-0.117794	-0.0975701	-0.135098	0.0483574	-0.122912	-0.0547903	0.00558719		CESC	0.840911	0.000586001	0.755402	0.00755178	0.198592	0.734704	0.039516	0.0884027	0.0181182	0.399052	0.0316557	0.339262	0.922416
TCGA-OR-A5KU-01A	-942.107	-808.408	-1750.51	0.940046	ACC		CHOL	-0.0326898	-0.121493	0.328185	-0.0777349	-0.0319176	-0.440412	0.298069	0.153668	-0.364479	-0.110425	-0.00617761	-0.237838	0.100386		CHOL	0.849681	0.478814	0.0512192	0.651176	0.853206	0.00767401	0.077757	0.369474	0.0294987	0.52002	0.971919	0.162032	0.558862
TCGA-OR-A5LS-01A	-1294.98	-830.96	-2125.94	0.957404	ACC		COAD	-0.0225203	0.0376689	-0.0694395	0.124008	-0.215443	-0.165017	0.174345	0.04406	-0.360425	0.0230687	0.111303	-0.181483	-0.116501		COAD	0.625776	0.414575	0.132333	0.00707966	2.51092e-06	0.000328274	0.000146286	0.339887	7.36599e-16	0.617385	0.0157023	7.66238e-05	0.0114335
TCGA-OR-A5L9-01A	-164.417	1026.51	862.092	0.744152	ACC		DLBC	-0.186496	0.261941	0.194529	-0.0121581	-0.11865	0.0224707	0.0450499	0.193226	-0.200174	0.0869518	0.203647	-0.267911	-0.26129		DLBC	0.203735	0.072308	0.184666	0.934668	0.420655	0.879325	0.760488	0.187667	0.172059	0.555641	0.16462	0.0658699	0.0730398
TCGA-OR-A5JQ-01A	-3.81306	704.31	700.497	0.759786	ACC		ESCA	0.181073	-0.0395209	-0.00533617	-0.129777	0.0446186	-0.13903	0.129111	-0.041319	-0.181471	-0.140859	-0.0619947	-0.16436	-0.0528494		ESCA	0.0212308	0.617203	0.946223	0.0997417	0.572526	0.0776793	0.101504	0.601272	0.0209445	0.0738244	0.432812	0.0367201	0.503787
TCGA-OR-A5K4-01A	-1630.86	-835.1	-2465.97	0.970618	ACC		GBM	-0.247784	-0.0678778	0.387374	-0.330819	-0.00451506	-0.0476562	-0.233791	-0.194601	-0.466061	-0.247119	-0.231875	-0.435099	-0.364619		GBM	0.00123988	0.381615	2.68352e-07	1.3319e-05	0.953643	0.539217	0.00234196	0.0115853	2.84152e-10	0.00127898	0.00254809	5.45691e-09	1.40699e-06
TCGA-OR-A5JL-01A	-1095.98	-49.1336	-1145.12	0.906069	ACC		HNSC	-0.0808195	-0.0137994	0.259137	-0.0834884	-0.208462	-0.210713	-0.0373843	-0.00983269	-0.212448	-0.20133	-0.0223363	-0.220277	-0.170823		HNSC	0.0704241	0.757679	3.80308e-09	0.0616125	2.59989e-06	2.01653e-06	0.40313	0.825997	1.65466e-06	5.71391e-06	0.617475	6.64277e-07	0.000122692
TCGA-OR-A5LC-01A	-528.962	-413.804	-942.765	0.893103	ACC		KICH	-0.375962	0.227491	-0.165122	0.28549	-0.161058	0.19139	0.0543706	-0.130638	0.189948	-0.245542	0.0815122	-0.0733829	0.0401661		KICH	0.00216312	0.0685254	0.188239	0.0214685	0.199462	0.126534	0.666359	0.298829	0.129459	0.0489059	0.517688	0.560405	0.750193
TCGA-OR-A5K2-01A	-788.45	-117.708	-906.158	0.890673	ACC		KIRC	-0.313372	0.0302462	-0.128438	0.195205	-0.207691	0.00780169	0.182403	0.00885131	-0.256494	-0.145563	-0.0375828	-0.0913663	-0.0600331		KIRC	1.57095e-13	0.48498	0.00293759	5.64195e-06	1.33456e-06	0.857079	2.25868e-05	0.8381	2.00016e-09	0.000741309	0.385513	0.0346493	0.165522
TCGA-P6-A5OG-01A	883.265	1887.33	2770.59	0.530439	ACC		KIRP	-0.0581936	-0.0593197	-0.0243328	-0.0506244	-0.212088	0.0962972	-0.0796315	0.0144812	-0.18558	-0.110356	-0.0729105	-0.0508352	-0.0438914		KIRP	0.324009	0.314723	0.680218	0.390983	0.000290567	0.102289	0.176908	0.806245	0.00155572	0.061008	0.216412	0.389011	0.457085
TCGA-OR-A5JW-01A	-936.629	-293.549	-1230.18	0.911281	ACC		LAML	-0.112391	-0.175849	0.0666609	-0.17481	0.496797	-0.143419	-0.0490554	-0.0572708	-0.0156013	0.267804	0.0720077	-0.265786	0.00589055		LAML	0.169273	0.0309087	0.415654	0.0319252	1.08464e-10	0.0789692	0.549326	0.484448	0.849046	0.00092089	0.379186	0.00100919	0.942722
TCGA-OR-A5KO-01A	-1422.52	-1022.74	-2445.27	0.969882	ACC		LGG	-0.190375	0.145544	0.0722782	0.110315	0.345214	-0.163656	-0.286303	-0.12786	-0.272611	-0.233904	-0.105157	0.214776	-0.349391		LGG	1.08027e-05	0.000795576	0.0967861	0.0111489	3.54525e-16	0.000159462	2.39584e-11	0.00323986	2.15542e-10	5.74699e-08	0.0155713	6.55173e-07	1.32973e-16
TCGA-OR-A5J8-01A	1495.87	1945.71	3441.57	0.444509	ACC		LIHC	-0.163478	0.00166271	-0.0509932	-0.0983986	-0.183754	0.00645416	-0.0745531	-0.125199	-0.420977	-0.196759	-0.0389969	-0.264077	-0.140487		LIHC	0.00153132	0.974423	0.325204	0.0573037	0.000361646	0.900952	0.150101	0.0154552	0	0.000131987	0.45192	2.43536e-07	0.00654086
TCGA-PA-A5YG-01A	70.4503	1050.99	1121.44	0.718188	ACC		LUAD	0.0629923	-0.0879123	0.00742848	0.0488437	-0.0655476	-0.0719999	0.0366056	-0.0334346	-0.358573	-0.192554	-0.0358646	-0.0716296	-0.195864		LUAD	0.149062	0.0438943	0.864991	0.263379	0.133232	0.0990333	0.402008	0.444027	1.36165e-17	9.04311e-06	0.411608	0.100785	6.2928e-06
TCGA-OR-A5KV-01A	-1305.46	-1080.01	-2385.47	0.967707	ACC		LUSC	-0.0509911	-0.212225	0.322263	-0.244875	-0.0327217	-0.146913	-0.292142	0.0599788	-0.36187	-0.181121	0.0719896	-0.129365	-0.223689		LUSC	0.254512	1.73823e-06	1.92359e-13	3.13312e-08	0.464784	0.000984461	3.20263e-11	0.180066	4.48031e-17	4.68024e-05	0.10751	0.00374784	4.53513e-07
TCGA-OR-A5L4-01A	-467.842	-123.772	-591.614	0.868739	ACC		MESO	-0.329648	-0.129223	-0.0808623	-0.193811	-0.196906	-0.185094	0.0309166	-0.289061	-0.272381	-0.0966555	-0.350007	-0.0800509	-0.166432		MESO	0.00203807	0.235212	0.458491	0.0738451	0.069287	0.0879955	0.77711	0.00712907	0.0113853	0.375288	0.0010206	0.463024	0.125497
TCGA-OR-A5KX-01A	-1276.5	-400.914	-1677.42	0.936332	ACC		OV	0.0506043	-0.121962	-0.391935	-0.06039	-0.4284	-0.234066	-0.091525	0.0577466	-0.200743	-0.167966	-0.0212133	-0.0907447	-0.164003		OV	0.325681	0.0175791	1.48863e-15	0.240854	0	4.37628e-06	0.0751418	0.261974	8.58336e-05	0.00104385	0.680453	0.0776685	0.00137298
TCGA-OR-A5L8-01A	-867.867	-1010.3	-1878.17	0.946271	ACC		PAAD	-0.314635	0.104941	-0.185679	0.343155	-0.280646	0.0909186	0.338076	0.00943369	-0.384558	-0.238828	0.165343	-0.217537	-0.242545		PAAD	2.08641e-05	0.163152	0.0131862	3.16776e-06	0.000156932	0.227211	4.49073e-06	0.900452	1.46994e-07	0.00136249	0.027513	0.0035988	0.00113995
TCGA-OR-A5JO-01A	712.265	1980.65	2692.91	0.54007	ACC		PCPG	-0.126873	-0.0716557	0.176723	-0.0292348	-0.137327	0.190238	-0.0731204	-0.245729	-0.269822	0.0622782	-0.0138361	0.11157	-0.145315		PCPG	0.0869937	0.334753	0.0168057	0.694161	0.0638127	0.00998702	0.324948	0.000826419	0.000232429	0.401947	0.852391	0.132584	0.0497459
TCGA-OR-A5JA-01A	-1289.4	-249.489	-1538.88	0.928999	ACC		PRAD	-0.154318	-0.0901686	0.459161	0.187738	-0.0934471	-0.0469158	0.129821	-0.0777248	-0.282852	-0.0592452	0.0275029	-0.108186	-0.0207383		PRAD	0.000549129	0.0441143	0	2.51644e-05	0.0369391	0.295466	0.00369486	0.0828285	1.49755e-10	0.186342	0.539786	0.0156535	0.643865
TCGA-OR-A5LO-01A	-1407.93	-1179.24	-2587.17	0.974745	ACC		READ	0.0214863	0.0813201	-0.218939	0.0144573	-0.171262	-0.156784	0.0434467	0.0276753	-0.265777	0.0709081	0.00282138	-0.185083	0.072619		READ	0.782634	0.295824	0.00454933	0.852743	0.0270114	0.0431201	0.576824	0.722304	0.000540074	0.362138	0.971115	0.0167519	0.350649
TCGA-OR-A5JM-01A	-1359.89	-1106.42	-2466.31	0.97063	ACC		SARC	0.107188	-0.13949	0.190774	-0.106627	0.124725	0.133178	-0.412182	-0.178886	-0.0961554	-0.151341	-0.474252	-0.444881	-0.0410546		SARC	0.0827423	0.0237398	0.0018856	0.0843698	0.0433386	0.0309062	4.4557e-12	0.00364847	0.119767	0.0140858	0	0	0.507147
TCGA-OR-A5JV-01A	-53.5409	1427	1373.46	0.691961	ACC		SKCM	-0.0483251	0.209887	0.0533023	-0.159866	-0.0200741	-0.224417	-0.00198766	-0.0188309	-0.193546	-0.0188115	-0.0335069	-0.200854	-0.0765364		SKCM	0.295283	4.56827e-06	0.248178	0.000503957	0.663779	9.23993e-07	0.965671	0.683438	2.42854e-05	0.683747	0.468032	1.16945e-05	0.0970952
TCGA-OR-A5JB-01A	-502.796	1796.86	1294.06	0.700327	ACC		STAD	0.163499	-0.264433	0.0170488	0.0554641	-0.17474	-0.13335	0.146306	-0.0795381	-0.311161	-0.27739	-0.0436739	-0.276255	0.0203152		STAD	0.00150689	2.25822e-07	0.741988	0.283894	0.000688712	0.00977468	0.00455807	0.124123	9.02336e-10	5.38256e-08	0.398877	6.12087e-08	0.694832
TCGA-OR-A5LA-01A	-7.58541	1022.65	1015.06	0.728966	ACC		TGCT	0.120744	-0.262022	0.0671872	-0.0950293	0.297855	-0.539185	-0.226518	0.0353179	-0.242067	-0.208238	-0.0799956	-0.528037	-0.0427937		TGCT	0.133133	0.000987515	0.404231	0.237701	0.000169933	0	0.0045425	0.661263	0.0023893	0.00919586	0.320488	0	0.595432
TCGA-OR-A5JE-01A	-704.159	89.3667	-614.792	0.870419	ACC		THCA	-0.370575	-0.0458039	-0.079086	-0.0811713	-0.149035	-0.351757	0.00362545	-0.164078	-0.172877	-0.0484248	-0.137177	-0.155697	-0.103587		THCA	0	0.301775	0.0743612	0.0670184	0.000743677	2.9626e-16	0.934884	0.000201752	8.91409e-05	0.274932	0.00191869	0.000423284	0.0193252
TCGA-OR-A5JZ-01A	-808.537	72.3897	-736.147	0.879051	ACC		THYM	0.0138442	-0.0455918	-0.132987	-0.0490671	-0.127282	0.201759	0.148084	-0.00889474	-0.067469	-0.072803	0.0982908	-0.499217	-0.199751		THYM	0.88106	0.622003	0.149183	0.595675	0.167538	0.0279367	0.107946	0.923427	0.465423	0.430832	0.287122	1.19353e-08	0.0295591
TCGA-OR-A5KT-01A	377.341	1113.78	1491.12	0.679389	ACC		UCEC	0.0526401	-0.0880788	-0.0613682	-0.117062	-0.0771785	-0.161342	-0.129658	-0.17756	-0.0242594	-0.0932448	-0.178073	-0.215024	0.0647411		UCEC	0.218505	0.0393142	0.151341	0.00610353	0.0710411	0.000151594	0.00237329	2.99666e-05	0.570816	0.0290985	2.84e-05	3.99831e-07	0.130078
TCGA-OR-A5KZ-01A	-520.496	-190.51	-711.006	0.877285	ACC		UCS	-0.0630895	-0.00676692	-0.00779221	-0.142789	-0.281887	-0.161722	-0.00956938	-0.203964	-0.0933698	-0.100684	-0.0257006	-0.444156	-0.279973		UCS	0.643279	0.96059	0.954594	0.29292	0.0356621	0.233048	0.944208	0.131402	0.492633	0.459245	0.850568	0.000683808	0.0369749
TCGA-OR-A5LJ-01A	-1269.2	-219.961	-1489.16	0.926274	ACC		UVM	0.104196	0.0029067	0.0281763	-0.211322	-0.041233	-0.108298	-0.270066	0.175316	0.00262541	0.293858	0.0274496	-0.0367557	-0.141374		UVM	0.356944	0.97962	0.803701	0.0600197	0.715969	0.338247	0.015647	0.119715	0.9816	0.00835936	0.808667	0.745703	0.21053
TCGA-OR-A5LB-01A	-1214.13	-952.979	-2167.11	0.959131	ACC
TCGA-OR-A5LT-01A	-1146.6	-595.221	-1741.82	0.93961	ACC		Table S3A3. estimateCor.TumorPurity.cor															Table S3A4. estimateCor.TumorPurity.pval
TCGA-OR-A5LD-01A	-1149.29	-897.828	-2047.12	0.953999	ACC		CancerType	UBXN6	UBXN4	UBXN10	UBXN2A	UBXN11	UBXN8	UBXN7	FAF2	ASPSCR1	NSFL1C	UBXN2B	FAF1	UBXN1		CancerType	UBXN6	UBXN4	UBXN10	UBXN2A	UBXN11	UBXN8	UBXN7	FAF2	ASPSCR1	NSFL1C	UBXN2B	FAF1	UBXN1
TCGA-OR-A5J2-01A	-493.031	-352.452	-845.483	0.886588	ACC		ACC	0.202848	0.512853	-0.123807	0.31222	-0.0143622	0.365068	0.174221	0.61945	0.202678	0.264873	0.209932	0.173588	-0.0903603		ACC	0.073075	1.93474e-06	0.276385	0.00526535	0.899879	0.00101068	0.124497	1.12767e-09	0.0733203	0.018574	0.0634507	0.125887	0.427596
TCGA-PK-A5HB-01A	-877.649	-404.932	-1282.58	0.914422	ACC		BLCA	0.105457	0.301791	0.179535	0.105745	0.111149	0.11533	0.190603	0.115464	0.220292	0.0251653	0.239185	0.0892513	-0.162459		BLCA	0.0326072	5.16294e-10	0.000259338	0.0321332	0.0242736	0.0193908	0.000103956	0.0192491	6.90578e-06	0.610816	1.00482e-06	0.0706963	0.000961097
TCGA-OR-A5JS-01A	-1316.01	-673.391	-1989.4	0.951424	ACC		BRCA	0.045103	0.0524791	0.116046	-0.00380248	0.0558799	0.0563111	0.0936204	0.138196	0.110829	0.081956	0.201268	0.158538	-0.0571722		BRCA	0.134201	0.0813478	0.000112474	0.899557	0.0634542	0.0614375	0.00185284	4.14154e-06	0.000226443	0.00645057	1.65489e-11	1.23638e-07	0.0575686
TCGA-OR-A5K6-01A	-796.653	-16.8967	-813.55	0.88441	ACC		CESC	-0.0293281	0.29886	0.0466697	0.206843	0.017812	0.0674741	0.19633	0.139247	0.187837	-0.123891	0.239208	0.0186479	-0.0585345		CESC	0.60913	1.14073e-07	0.415938	0.000277346	0.756176	0.239117	0.000564953	0.0148377	0.000978482	0.0303145	2.48052e-05	0.74512	0.307249
TCGA-OR-A5JY-01A	-956.914	101.091	-855.823	0.887289	ACC		CHOL	-0.0738739	0.158816	-0.318147	0.161905	-0.0378378	0.466409	-0.20592	-0.0777349	0.230631	0.100644	0.047619	0.0906049	-0.209524		CHOL	0.667495	0.353495	0.0590986	0.344113	0.826257	0.00452477	0.227355	0.651176	0.175423	0.557849	0.782177	0.59797	0.219187
TCGA-OR-A5JT-01A	-1003.03	-290.801	-1293.83	0.915089	ACC		COAD	-0.023106	0.00254984	0.022093	-0.0871195	0.126258	0.118058	-0.0755806	-0.00991109	0.367287	-0.0223506	-0.0895719	0.181469	0.173797		COAD	0.616816	0.95597	0.632346	0.0588729	0.00610234	0.010373	0.101351	0.830072	1.35588e-16	0.628381	0.052079	7.67271e-05	0.000153575
TCGA-PK-A5H8-01A	-866.202	-41.7502	-907.952	0.890792	ACC		DLBC	0.185519	-0.39264	-0.305688	-0.0603561	0.184759	-0.0192141	-0.210486	-0.302757	0.32284	0.132436	-0.248046	0.554168	0.327833		DLBC	0.206147	0.00609246	0.0350359	0.682789	0.208036	0.896752	0.150669	0.0368912	0.0256686	0.368394	0.089239	5.85539e-05	0.0233758
TCGA-OR-A5JX-01A	-779.623	-169.49	-949.113	0.893522	ACC		ESCA	-0.105206	0.0991263	-0.114645	0.235092	-0.120144	0.120166	0.00713135	0.0496203	0.228479	0.0952762	0.0748602	0.122283	0.00967736		ESCA	0.182542	0.209248	0.146186	0.00266035	0.127707	0.127635	0.928169	0.53023	0.00352087	0.22755	0.343389	0.121024	0.902629
TCGA-OR-A5LK-01A	-157.464	1640.43	1482.96	0.680267	ACC		GBM	0.203874	0.0877729	-0.342137	0.338164	-0.0910276	0.0397902	0.31486	0.239129	0.4354	0.231415	0.212838	0.398553	0.344645		GBM	0.00812687	0.257618	6.4495e-06	8.34525e-06	0.240337	0.608242	3.53845e-05	0.00184511	5.31326e-09	0.00260004	0.00568932	1.13691e-07	5.47179e-06
TCGA-P6-A5OF-01A	-645.504	-343.156	-988.66	0.896113	ACC		HNSC	0.0402015	0.0722255	-0.204903	0.112221	0.038664	0.206788	0.149553	-0.0539358	0.189538	0.129987	0.0115919	0.123811	0.042913		HNSC	0.368609	0.106011	3.67993e-06	0.0119025	0.387216	3.13557e-06	0.00078506	0.22761	1.98033e-05	0.0035501	0.795502	0.00549922	0.337174
TCGA-OR-A5JI-01A	63.4979	498.702	562.199	0.772828	ACC		KICH	0.333086	-0.178147	0.194056	-0.216871	0.0759615	-0.0342657	0.065472	0.110752	-0.246809	0.211233	-0.0128497	0.0462413	-0.125219		KICH	0.00694523	0.155365	0.121259	0.0827627	0.546675	0.785955	0.603519	0.378878	0.0477233	0.0912251	0.918987	0.713915	0.319456
TCGA-OR-A5K5-01A	-1189.53	-491.744	-1681.28	0.936531	ACC		KIRC	0.231233	-0.00220072	0.126413	-0.0387648	-0.0216408	0.104738	-0.0320331	0.000333129	0.0759979	0.136939	0.0666935	0.129107	0.02357		KIRC	6.90461e-08	0.959485	0.00342238	0.370738	0.617361	0.015401	0.459551	0.993865	0.0790467	0.00151164	0.123356	0.00279167	0.586344
TCGA-OR-A5JC-01A	-710.132	-66.9074	-777.039	0.881896	ACC		KIRP	-0.0573554	0.172363	0.0837803	0.123549	0.110056	-0.0202208	0.191556	0.0874756	0.0328914	0.0308689	0.212899	0.168297	-0.0899331		KIRP	0.331036	0.0033246	0.155354	0.0358478	0.061718	0.731973	0.00108534	0.137882	0.577398	0.601033	0.000275124	0.00415716	0.127126
TCGA-OR-A5KW-01A	-936.705	-768.868	-1705.57	0.937775	ACC		LAML	0.0346846	0.261467	-0.102604	0.308672	-0.617483	0.289516	0.103705	0.0768282	-0.116148	-0.248344	-0.0925444	0.360362	-0.153569		LAML	0.672108	0.00122483	0.20972	0.000124093	0	0.000329196	0.204849	0.34804	0.155395	0.00216492	0.258082	6.37191e-06	0.0598201
TCGA-OR-A5JJ-01A	-1094.68	-579.252	-1673.93	0.936152	ACC		LGG	0.15267	-0.152737	0.0683953	-0.151228	-0.379065	0.136153	0.27577	0.16258	0.146252	0.226027	0.101863	-0.194143	0.196512		LGG	0.000431529	0.000428992	0.116133	0.00048946	0	0.00171106	1.3122e-10	0.000176284	0.000749538	1.60616e-07	0.0191427	7.16136e-06	5.50807e-06
TCGA-OR-A5JD-01A	-568.005	613.59	45.5849	0.818685	ACC		LIHC	0.171333	0.0918438	0.107742	0.124773	-0.00185471	0.0918546	0.129456	0.144391	0.35467	0.104707	0.113914	0.190193	-0.0161231		LIHC	0.000891698	0.0760745	0.0373193	0.0158109	0.971471	0.07604	0.0122659	0.00518144	2.17449e-12	0.0430373	0.027657	0.000221346	0.755857
TCGA-OR-A5LM-01A	-1092.45	-297.455	-1389.9	0.920685	ACC		LUAD	-0.11798	0.122112	-0.00318048	0.0277431	-0.0553406	0.0938861	0.0112569	0.0440048	0.322718	0.201403	0.0859877	0.0933665	0.127975		LUAD	0.00677873	0.00506501	0.94197	0.525379	0.205022	0.03136	0.796674	0.31367	4.38738e-14	3.38342e-06	0.0487402	0.0323125	0.00330052
TCGA-PK-A5HA-01A	106.615	918.053	1024.67	0.728	ACC		LUSC	0.0326054	0.198466	-0.366025	0.260846	-0.0767092	0.101828	0.330784	-0.0551397	0.295046	0.204716	-0.0882347	0.103783	0.144518		LUSC	0.466373	7.944e-06	1.08669e-17	3.5384e-09	0.0863027	0.0226762	3.9921e-14	0.21785	2.00847e-11	4.03396e-06	0.0484203	0.0201906	0.00119202
TCGA-OR-A5JF-01A	-859.4	-671.715	-1531.11	0.928577	ACC		MESO	0.24553	0.212302	0.138752	0.20751	0.0249729	0.338837	0.179603	0.354554	0.144337	-0.0853908	0.339214	0.0887306	0.0655408		MESO	0.022918	0.0498774	0.202238	0.0553669	0.819154	0.00149972	0.097963	0.00086923	0.18453	0.433646	0.00148066	0.415826	0.548108
TCGA-OR-A5LH-01A	-1049.86	125.624	-924.241	0.891876	ACC		OV	-0.109919	0.15299	0.322927	0.160675	0.368735	0.325192	0.166421	-0.0103259	0.207032	0.157855	0.0510139	0.0306699	0.162213		OV	0.0324539	0.00285132	1.53351e-10	0.00170055	1.59482e-13	1.1255e-10	0.00116238	0.841122	5.06522e-05	0.0020762	0.321777	0.551512	0.00155093
TCGA-OR-A5K1-01A	-602.589	131.964	-470.625	0.859807	ACC		PAAD	0.266025	-0.055035	0.224109	-0.310414	0.227382	-0.0935911	-0.296638	0.0790858	0.322851	0.218918	-0.134047	0.178751	0.140497		PAAD	0.000347451	0.465245	0.00269061	2.71643e-05	0.00232096	0.213799	6.25864e-05	0.293715	1.23474e-05	0.00338773	0.0744685	0.0170774	0.0614584
TCGA-OR-A5LN-01A	-481.654	1115.13	633.474	0.766146	ACC		PCPG	0.0672813	0.0829561	-0.117061	0.0255203	0.107354	-0.173189	0.179292	0.295219	0.195302	-0.10372	0.0298693	-0.0132565	0.0896489		PCPG	0.365152	0.263962	0.114477	0.73142	0.147924	0.0191525	0.0152611	5.36267e-05	0.00814818	0.162198	0.687868	0.858509	0.227252
TCGA-OR-A5LE-01A	-1642.41	-1124.24	-2766.65	0.980289	ACC		PRAD	0.104452	0.121495	-0.405205	-0.137456	-0.0297521	0.0604582	-0.0620956	0.112309	0.187022	-0.0247612	0.00561315	0.0832122	-0.0432366		PRAD	0.0196423	0.00661115	0	0.0021047	0.507141	0.177475	0.166008	0.0120924	2.70452e-05	0.580948	0.900429	0.063272	0.334995
TCGA-OR-A5L3-01A	-1042.05	-238.01	-1280.06	0.914272	ACC		READ	-0.0717867	-0.0296232	0.168672	0.0736754	0.0863961	0.147624	0.0710575	0.0514213	0.213778	-0.0326636	0.0494167	0.177639	-0.00206901		READ	0.356209	0.703646	0.02944	0.343672	0.266626	0.0569944	0.361125	0.508898	0.00561913	0.674878	0.525573	0.0217509	0.978819
TCGA-OU-A5PI-01A	-528.56	-702.468	-1231.03	0.911333	ACC		SARC	-0.184847	0.184147	-0.212963	0.175014	-0.307516	-0.106485	0.427125	0.239995	0.0121377	0.0412512	0.437301	0.308824	-0.142789		SARC	0.00265407	0.00275636	0.000506684	0.00446394	4.17049e-07	0.0847855	4.38573e-13	8.85618e-05	0.84458	0.505114	3.65642e-14	3.70752e-07	0.0206013
TCGA-OR-A5K8-01A	-1014.69	-325.523	-1340.22	0.917813	ACC		SKCM	0.0411004	-0.177645	-0.0418835	0.217763	-0.126632	0.252321	0.0648194	0.0788699	0.12741	-0.00772589	0.107084	0.125758	-0.00887551		SKCM	0.373472	0.000108818	0.364295	1.94667e-06	0.00595206	3.16371e-08	0.16012	0.0873017	0.00565057	0.867141	0.0201368	0.00630847	0.847598
TCGA-OR-A5K0-01A	-1440.55	-556.215	-1996.77	0.951757	ACC		STAD	-0.16259	0.194062	0.0983666	0.012963	0.111985	0.129411	-0.0977224	0.0640098	0.314676	0.270661	0.0873867	0.313256	-0.0580303		STAD	0.00160207	0.000160254	0.057051	0.802343	0.0301925	0.0121801	0.0587029	0.216101	5.72033e-10	1.14386e-07	0.091056	6.88174e-10	0.262179
TCGA-OR-A5KY-01A	-392.194	-139.911	-532.105	0.86438	ACC		TGCT	-0.24183	0.0949693	0.131608	0.300574	-0.362137	0.050064	0.219393	0.0779883	0.0625373	0.0841302	0.217148	0.231797	-0.226606		TGCT	0.00241354	0.237999	0.101451	0.000147306	3.9739e-06	0.53442	0.00601781	0.33281	0.437588	0.296051	0.00656417	0.00366856	0.00452642
TCGA-OR-A5J9-01A	-940.585	-600.291	-1540.88	0.929107	ACC		THCA	0.359577	0.0270825	0.083686	0.103412	0.128749	0.416215	0.0651033	0.294018	0.168355	0.034833	0.172724	0.137499	0.0108181		THCA	4.02527e-17	0.541591	0.0589667	0.019532	0.00360648	0	0.142014	1.57045e-11	0.000136316	0.432355	9.04515e-05	0.0018716	0.807387
TCGA-OR-A5J1-01A	-981.949	-148.034	-1129.98	0.905127	ACC		THYM	-0.00310497	0.169399	0.0663866	0.371201	-0.159272	0.0709443	0.166273	0.349822	-0.133521	-0.00633101	0.116394	0.122775	-0.137594		THYM	0.973254	0.0655802	0.472625	3.68479e-05	0.0836139	0.442715	0.0707729	0.000106279	0.147545	0.945466	0.207148	0.183192	0.1355
TCGA-OR-A5J5-01A	-1528.65	-551.026	-2079.68	0.955421	ACC		UCEC	-0.131028	0.156756	0.0021778	0.205326	-0.0220997	0.164785	0.274221	0.240705	-0.00580625	0.0258271	0.287155	0.191869	-0.13765		UCEC	0.00213091	0.000233496	0.959421	1.3214e-06	0.605591	0.000108771	7.88687e-11	1.28707e-08	0.892094	0.546182	9.09872e-12	6.33852e-06	0.00124793
TCGA-OR-A5L6-01A	-747.111	248.884	-498.226	0.861869	ACC		UCS	-0.132536	0.0849624	-0.0902939	0.207177	0.0675325	0.20499	0.147163	0.217293	0.0712919	0.0746411	0.157758	0.301982	0.155913		UCS	0.329225	0.532531	0.507045	0.125337	0.620032	0.129443	0.278263	0.107626	0.600647	0.583606	0.244821	0.024075	0.250438
TCGA-OR-A5LP-01A	173.159	481.745	654.904	0.764121	ACC		UVM	-0.0518987	-0.0489217	-0.0528598	0.18188	0.0577825	0.125973	0.295827	-0.220956	0.00825129	-0.340647	-0.0844585	-0.00904829	0.193812		UVM	0.646894	0.665905	0.640804	0.106319	0.60999	0.264928	0.00791898	0.0490674	0.94204	0.00209711	0.455572	0.936444	0.0849946
TCGA-OR-A5K9-01A	-947.581	-722.545	-1670.13	0.935956	ACC
TCGA-OR-A5J7-01A	-1082.66	-622.992	-1705.66	0.93778	ACC		Table S3A5. estimateCor.ESTIMATEScore.cor															Table S3A6. estimateCor.ESTIMATEScore.pval
TCGA-PK-A5H9-01A	-260.781	189.905	-70.8764	0.828382	ACC		CancerType	UBXN6	UBXN4	UBXN10	UBXN2A	UBXN11	UBXN8	UBXN7	FAF2	ASPSCR1	NSFL1C	UBXN2B	FAF1	UBXN1		CancerType	UBXN6	UBXN4	UBXN10	UBXN2A	UBXN11	UBXN8	UBXN7	FAF2	ASPSCR1	NSFL1C	UBXN2B	FAF1	UBXN1
TCGA-OR-A5LR-01A	-546.174	-22.8723	-569.046	0.867094	ACC		ACC	-0.202848	-0.512853	0.123807	-0.31222	0.0143622	-0.365068	-0.174221	-0.61945	-0.202678	-0.264873	-0.209932	-0.173588	0.0903603		ACC	0.073075	1.93474e-06	0.276385	0.00526535	0.899879	0.00101068	0.124497	1.12767e-09	0.0733203	0.018574	0.0634507	0.125887	0.427596
TCGA-OR-A5JK-01A	-192.996	1394.71	1201.71	0.709939	ACC		BLCA	-0.105457	-0.301791	-0.179535	-0.105745	-0.111149	-0.11533	-0.190603	-0.115464	-0.220292	-0.0251653	-0.239185	-0.0892513	0.162459		BLCA	0.0326072	5.16294e-10	0.000259338	0.0321332	0.0242736	0.0193908	0.000103956	0.0192491	6.90578e-06	0.610816	1.00482e-06	0.0706963	0.000961097
TCGA-OR-A5J6-01A	-607.039	562.61	-44.4298	0.826201	ACC		BRCA	-0.045103	-0.0524791	-0.116046	0.00380248	-0.0558799	-0.0563111	-0.0936204	-0.138196	-0.110829	-0.081956	-0.201268	-0.158538	0.0571722		BRCA	0.134201	0.0813478	0.000112474	0.899557	0.0634542	0.0614375	0.00185284	4.14154e-06	0.000226443	0.00645057	1.65489e-11	1.23638e-07	0.0575686
TCGA-OR-A5LL-01A	-948.173	-444.626	-1392.8	0.92085	ACC		CESC	0.0293281	-0.29886	-0.0466697	-0.206843	-0.017812	-0.0674741	-0.19633	-0.139247	-0.187837	0.123891	-0.239208	-0.0186479	0.0585345		CESC	0.60913	1.14073e-07	0.415938	0.000277346	0.756176	0.239117	0.000564953	0.0148377	0.000978482	0.0303145	2.48052e-05	0.74512	0.307249
TCGA-OR-A5K3-01A	-893.374	264.46	-628.914	0.871438	ACC		CHOL	0.0738739	-0.158816	0.318147	-0.161905	0.0378378	-0.466409	0.20592	0.0777349	-0.230631	-0.100644	-0.047619	-0.0906049	0.209524		CHOL	0.667495	0.353495	0.0590986	0.344113	0.826257	0.00452477	0.227355	0.651176	0.175423	0.557849	0.782177	0.59797	0.219187
TCGA-OR-A5J3-01A	-1181.94	-647.257	-1829.19	0.943922	ACC		COAD	0.023106	-0.00254984	-0.022093	0.0871195	-0.126258	-0.118058	0.0755806	0.00991109	-0.367287	0.0223506	0.0895719	-0.181469	-0.173797		COAD	0.616816	0.95597	0.632346	0.0588729	0.00610234	0.010373	0.101351	0.830072	1.35588e-16	0.628381	0.052079	7.67271e-05	0.000153575
TCGA-OR-A5L5-01A	144.12	715.926	860.046	0.744352	ACC		DLBC	-0.185519	0.39264	0.305688	0.0603561	-0.184759	0.0192141	0.210486	0.302757	-0.32284	-0.132436	0.248046	-0.554168	-0.327833		DLBC	0.206147	0.00609246	0.0350359	0.682789	0.208036	0.896752	0.150669	0.0368912	0.0256686	0.368394	0.089239	5.85539e-05	0.0233758
TCGA-FD-A3SS-01A	-958.718	-406.527	-1365.25	0.919266	BLCA		ESCA	0.105206	-0.0991263	0.114645	-0.235092	0.120144	-0.120166	-0.00713135	-0.0496203	-0.228479	-0.0952762	-0.0748602	-0.122283	-0.00967736		ESCA	0.182542	0.209248	0.146186	0.00266035	0.127707	0.127635	0.928169	0.53023	0.00352087	0.22755	0.343389	0.121024	0.902629
TCGA-FD-A43S-01A	814.737	2279.04	3093.78	0.489641	BLCA		GBM	-0.203874	-0.0877729	0.342137	-0.338164	0.0910276	-0.0397902	-0.31486	-0.239129	-0.4354	-0.231415	-0.212838	-0.398553	-0.344645		GBM	0.00812687	0.257618	6.4495e-06	8.34525e-06	0.240337	0.608242	3.53845e-05	0.00184511	5.31326e-09	0.00260004	0.00568932	1.13691e-07	5.47179e-06
TCGA-UY-A78K-01A	-519.052	1803.76	1284.71	0.701307	BLCA		HNSC	-0.0402015	-0.0722255	0.204903	-0.112221	-0.038664	-0.206788	-0.149553	0.0539358	-0.189538	-0.129987	-0.0115919	-0.123811	-0.042913		HNSC	0.368609	0.106011	3.67993e-06	0.0119025	0.387216	3.13557e-06	0.00078506	0.22761	1.98033e-05	0.0035501	0.795502	0.00549922	0.337174
TCGA-DK-A2HX-01A	974.057	293.223	1267.28	0.703128	BLCA		KICH	-0.333086	0.178147	-0.194056	0.216871	-0.0759615	0.0342657	-0.065472	-0.110752	0.246809	-0.211233	0.0128497	-0.0462413	0.125219		KICH	0.00694523	0.155365	0.121259	0.0827627	0.546675	0.785955	0.603519	0.378878	0.0477233	0.0912251	0.918987	0.713915	0.319456
TCGA-DK-A1A3-01A	234.877	675.634	910.511	0.739385	BLCA		KIRC	-0.231233	0.00220072	-0.126413	0.0387648	0.0216408	-0.104738	0.0320331	-0.000333129	-0.0759979	-0.136939	-0.0666935	-0.129107	-0.02357		KIRC	6.90461e-08	0.959485	0.00342238	0.370738	0.617361	0.015401	0.459551	0.993865	0.0790467	0.00151164	0.123356	0.00279167	0.586344
TCGA-GC-A6I3-01A	-204.899	1659.14	1454.24	0.683351	BLCA		KIRP	0.0573554	-0.172363	-0.0837803	-0.123549	-0.110056	0.0202208	-0.191556	-0.0874756	-0.0328914	-0.0308689	-0.212899	-0.168297	0.0899331		KIRP	0.331036	0.0033246	0.155354	0.0358478	0.061718	0.731973	0.00108534	0.137882	0.577398	0.601033	0.000275124	0.00415716	0.127126
TCGA-XF-AAMJ-01A	1198.46	622.594	1821.05	0.643069	BLCA		LAML	-0.0346846	-0.261467	0.102604	-0.308672	0.617483	-0.289516	-0.103705	-0.0768282	0.116148	0.248344	0.0925444	-0.360362	0.153569		LAML	0.672108	0.00122483	0.20972	0.000124093	0	0.000329196	0.204849	0.34804	0.155395	0.00216492	0.258082	6.37191e-06	0.0598201
TCGA-GC-A6I1-01A	-166.132	2365.05	2198.92	0.599626	BLCA		LGG	-0.15267	0.152737	-0.0683953	0.151228	0.379065	-0.136153	-0.27577	-0.16258	-0.146252	-0.226027	-0.101863	0.194143	-0.196512		LGG	0.000431529	0.000428992	0.116133	0.00048946	0	0.00171106	1.3122e-10	0.000176284	0.000749538	1.60616e-07	0.0191427	7.16136e-06	5.50807e-06
TCGA-ZF-A9RL-01A	-2185.41	-893.937	-3079.35	0.988322	BLCA		LIHC	-0.171333	-0.0918438	-0.107742	-0.124773	0.00185471	-0.0918546	-0.129456	-0.144391	-0.35467	-0.104707	-0.113914	-0.190193	0.0161231		LIHC	0.000891698	0.0760745	0.0373193	0.0158109	0.971471	0.07604	0.0122659	0.00518144	2.17449e-12	0.0430373	0.027657	0.000221346	0.755857
TCGA-DK-A3IL-01A	-771.939	-257.118	-1029.06	0.898729	BLCA		LUAD	0.11798	-0.122112	0.00318048	-0.0277431	0.0553406	-0.0938861	-0.0112569	-0.0440048	-0.322718	-0.201403	-0.0859877	-0.0933665	-0.127975		LUAD	0.00677873	0.00506501	0.94197	0.525379	0.205022	0.03136	0.796674	0.31367	4.38738e-14	3.38342e-06	0.0487402	0.0323125	0.00330052
TCGA-E7-A6MF-01A	-1829.56	-280.727	-2110.29	0.956738	BLCA		LUSC	-0.0326054	-0.198466	0.366025	-0.260846	0.0767092	-0.101828	-0.330784	0.0551397	-0.295046	-0.204716	0.0882347	-0.103783	-0.144518		LUSC	0.466373	7.944e-06	1.08669e-17	3.5384e-09	0.0863027	0.0226762	3.9921e-14	0.21785	2.00847e-11	4.03396e-06	0.0484203	0.0201906	0.00119202
TCGA-BT-A20R-01A	856.174	598.03	1454.2	0.683355	BLCA		MESO	-0.24553	-0.212302	-0.138752	-0.20751	-0.0249729	-0.338837	-0.179603	-0.354554	-0.144337	0.0853908	-0.339214	-0.0887306	-0.0655408		MESO	0.022918	0.0498774	0.202238	0.0553669	0.819154	0.00149972	0.097963	0.00086923	0.18453	0.433646	0.00148066	0.415826	0.548108
TCGA-H4-A2HQ-01A	-1727.81	-333.129	-2060.94	0.954605	BLCA		OV	0.109919	-0.15299	-0.322927	-0.160675	-0.368735	-0.325192	-0.166421	0.0103259	-0.207032	-0.157855	-0.0510139	-0.0306699	-0.162213		OV	0.0324539	0.00285132	1.53351e-10	0.00170055	1.59482e-13	1.1255e-10	0.00116238	0.841122	5.06522e-05	0.0020762	0.321777	0.551512	0.00155093
TCGA-GV-A3QH-01A	-2213.64	-725.979	-2939.62	0.984989	BLCA		PAAD	-0.266025	0.055035	-0.224109	0.310414	-0.227382	0.0935911	0.296638	-0.0790858	-0.322851	-0.218918	0.134047	-0.178751	-0.140497		PAAD	0.000347451	0.465245	0.00269061	2.71643e-05	0.00232096	0.213799	6.25864e-05	0.293715	1.23474e-05	0.00338773	0.0744685	0.0170774	0.0614584
TCGA-4Z-AA82-01A	-176.629	334.788	158.159	0.809085	BLCA		PCPG	-0.0672813	-0.0829561	0.117061	-0.0255203	-0.107354	0.173189	-0.179292	-0.295219	-0.195302	0.10372	-0.0298693	0.0132565	-0.0896489		PCPG	0.365152	0.263962	0.114477	0.73142	0.147924	0.0191525	0.0152611	5.36267e-05	0.00814818	0.162198	0.687868	0.858509	0.227252
TCGA-E7-A4XJ-01A	-1361.03	-464.28	-1825.31	0.943733	BLCA		PRAD	-0.104452	-0.121495	0.405205	0.137456	0.0297521	-0.0604582	0.0620956	-0.112309	-0.187022	0.0247612	-0.00561315	-0.0832122	0.0432366		PRAD	0.0196423	0.00661115	0	0.0021047	0.507141	0.177475	0.166008	0.0120924	2.70452e-05	0.580948	0.900429	0.063272	0.334995
TCGA-XF-A8HE-01A	-256.607	1334.75	1078.14	0.722596	BLCA		READ	0.0717867	0.0296232	-0.168672	-0.0736754	-0.0863961	-0.147624	-0.0710575	-0.0514213	-0.213778	0.0326636	-0.0494167	-0.177639	0.00206901		READ	0.356209	0.703646	0.02944	0.343672	0.266626	0.0569944	0.361125	0.508898	0.00561913	0.674878	0.525573	0.0217509	0.978819
TCGA-XF-A9T0-01A	-198.478	646.959	448.481	0.783313	BLCA		SARC	0.184847	-0.184147	0.212963	-0.175014	0.307516	0.106485	-0.427125	-0.239995	-0.0121377	-0.0412512	-0.437301	-0.308824	0.142789		SARC	0.00265407	0.00275636	0.000506684	0.00446394	4.17049e-07	0.0847855	4.38573e-13	8.85618e-05	0.84458	0.505114	3.65642e-14	3.70752e-07	0.0206013
TCGA-FD-A5BT-01A	1480.23	2385.3	3865.52	0.38794	BLCA		SKCM	-0.0411004	0.177645	0.0418835	-0.217763	0.126632	-0.252321	-0.0648194	-0.0788699	-0.12741	0.00772589	-0.107084	-0.125758	0.00887551		SKCM	0.373472	0.000108818	0.364295	1.94667e-06	0.00595206	3.16371e-08	0.16012	0.0873017	0.00565057	0.867141	0.0201368	0.00630847	0.847598
TCGA-FD-A3SN-01A	-291.831	319.256	27.4249	0.820213	BLCA		STAD	0.16259	-0.194062	-0.0983666	-0.012963	-0.111985	-0.129411	0.0977224	-0.0640098	-0.314676	-0.270661	-0.0873867	-0.313256	0.0580303		STAD	0.00160207	0.000160254	0.057051	0.802343	0.0301925	0.0121801	0.0587029	0.216101	5.72033e-10	1.14386e-07	0.091056	6.88174e-10	0.262179
TCGA-G2-AA3C-01A	-17.8577	2029.08	2011.22	0.621444	BLCA		TGCT	0.24183	-0.0949693	-0.131608	-0.300574	0.362137	-0.050064	-0.219393	-0.0779883	-0.0625373	-0.0841302	-0.217148	-0.231797	0.226606		TGCT	0.00241354	0.237999	0.101451	0.000147306	3.9739e-06	0.53442	0.00601781	0.33281	0.437588	0.296051	0.00656417	0.00366856	0.00452642
TCGA-HQ-A2OE-01A	-1745.33	-390.552	-2135.88	0.957824	BLCA		THCA	-0.359577	-0.0270825	-0.083686	-0.103412	-0.128749	-0.416215	-0.0651033	-0.294018	-0.168355	-0.034833	-0.172724	-0.137499	-0.0108181		THCA	4.02527e-17	0.541591	0.0589667	0.019532	0.00360648	0	0.142014	1.57045e-11	0.000136316	0.432355	9.04515e-05	0.0018716	0.807387
TCGA-BL-A3JM-01A	-569.675	-173.373	-743.048	0.879533	BLCA		THYM	0.00310497	-0.169399	-0.0663866	-0.371201	0.159272	-0.0709443	-0.166273	-0.349822	0.133521	0.00633101	-0.116394	-0.122775	0.137594		THYM	0.973254	0.0655802	0.472625	3.68479e-05	0.0836139	0.442715	0.0707729	0.000106279	0.147545	0.945466	0.207148	0.183192	0.1355
TCGA-XF-AAN3-01A	283.191	739.143	1022.33	0.728235	BLCA		UCEC	0.131028	-0.156756	-0.0021778	-0.205326	0.0220997	-0.164785	-0.274221	-0.240705	0.00580625	-0.0258271	-0.287155	-0.191869	0.13765		UCEC	0.00213091	0.000233496	0.959421	1.3214e-06	0.605591	0.000108771	7.88687e-11	1.28707e-08	0.892094	0.546182	9.09872e-12	6.33852e-06	0.00124793
TCGA-FD-A3SR-01A	361.367	993.79	1355.16	0.693898	BLCA		UCS	0.132536	-0.0849624	0.0902939	-0.207177	-0.0675325	-0.20499	-0.147163	-0.217293	-0.0712919	-0.0746411	-0.157758	-0.301982	-0.155913		UCS	0.329225	0.532531	0.507045	0.125337	0.620032	0.129443	0.278263	0.107626	0.600647	0.583606	0.244821	0.024075	0.250438
TCGA-4Z-AA89-01A	-2158.27	-57.7875	-2216.06	0.96114	BLCA		UVM	0.0518987	0.0489217	0.0528598	-0.18188	-0.0577825	-0.125973	-0.295827	0.220956	-0.00825129	0.340647	0.0844585	0.00904829	-0.193812		UVM	0.646894	0.665905	0.640804	0.106319	0.60999	0.264928	0.00791898	0.0490674	0.94204	0.00209711	0.455572	0.936444	0.0849946
TCGA-G2-A2EO-01A	481.806	1423.97	1905.78	0.633496	BLCA
TCGA-ZF-AA5H-01A	-186.553	1291.89	1105.33	0.719831	BLCA		Table S3A7. estimateCor.ImmuneScore.cor															Table S3A8. estimateCor.ImmuneScore.pval
TCGA-BT-A20V-01A	-1647.91	475.648	-1172.26	0.907748	BLCA		CancerType	UBXN6	UBXN4	UBXN10	UBXN2A	UBXN11	UBXN8	UBXN7	FAF2	ASPSCR1	NSFL1C	UBXN2B	FAF1	UBXN1		CancerType	UBXN6	UBXN4	UBXN10	UBXN2A	UBXN11	UBXN8	UBXN7	FAF2	ASPSCR1	NSFL1C	UBXN2B	FAF1	UBXN1
TCGA-GC-A3WC-01A	-167.172	1757.87	1590.69	0.668592	BLCA		ACC	-0.166164	-0.512171	0.105258	-0.34333	0.0528724	-0.436733	-0.254284	-0.616699	-0.199318	-0.274343	-0.232595	-0.246762	0.0749513		ACC	0.1431	2.00441e-06	0.355156	0.00205914	0.64288	6.77859e-05	0.0239853	1.75033e-09	0.0782921	0.0146608	0.0393537	0.0286015	0.510733
TCGA-GV-A3JV-01A	-177.653	632.429	454.776	0.782738	BLCA		BLCA	-0.108531	-0.259609	-0.202441	-0.0943939	-0.0891303	-0.101694	-0.185455	-0.0675405	-0.220595	-0.00704225	-0.225409	-0.0774964	0.187962		BLCA	0.0278444	1.04196e-07	3.69096e-05	0.0558874	0.0710801	0.0393665	0.000160066	0.171666	6.70432e-06	0.886767	4.16241e-06	0.116697	0.000129898
TCGA-YF-AA3M-01A	-1497.93	-109.464	-1607.4	0.932674	BLCA		BRCA	-0.017833	-0.0947352	-0.201832	0.0407239	-0.00511532	-0.112435	-0.129498	-0.194503	-0.0123773	0.0035184	-0.234897	-0.0359687	0.142413		BRCA	0.553857	0.0016324	1.45031e-11	0.176303	0.865167	0.000183132	1.61472e-05	7.83025e-11	0.681169	0.907026	3.21424e-15	0.232381	2.07756e-06
TCGA-FD-A3B5-01A	-766.638	-247.387	-1014.03	0.897759	BLCA		CESC	0.0338484	-0.319454	-0.102791	-0.207454	0.0272654	-0.0966425	-0.226597	-0.133652	-0.1868	0.164381	-0.284224	0.00827473	0.104088		CESC	0.555086	1.32052e-08	0.0725718	0.000265832	0.634542	0.0914831	6.61918e-05	0.019401	0.00104474	0.00397274	4.80004e-07	0.885311	0.0690398
TCGA-CF-A47V-01A	-830.478	397.553	-432.925	0.856968	BLCA		CHOL	0.0895753	-0.237323	0.271815	-0.228829	0.103475	-0.483398	0.108108	-0.00952381	-0.164479	-0.0332046	-0.0622909	0.00797941	0.268726		CHOL	0.602156	0.162963	0.108803	0.178892	0.546767	0.00313804	0.528862	0.956397	0.336414	0.847333	0.717346	0.963559	0.113002
TCGA-GU-A42P-01A	-1909.34	-959.412	-2868.75	0.98314	BLCA		COAD	0.0699329	-0.0458041	0.0454388	0.0326653	-0.0216315	-0.0525633	-0.0445404	-0.0297826	-0.33056	0.0222126	0.0522935	-0.157244	-0.208571		COAD	0.129601	0.321101	0.324978	0.479287	0.639477	0.254804	0.334643	0.51893	2.43442e-13	0.630504	0.257253	0.000623838	5.25207e-06
TCGA-BT-A20T-01A	-43.549	782.713	739.164	0.756084	BLCA		DLBC	-0.0801129	0.352801	0.382219	0.0438558	-0.141772	-0.0300695	0.246092	0.280938	-0.266826	-0.22297	0.13591	-0.690078	-0.23502		DLBC	0.587245	0.0143386	0.00769332	0.766662	0.335354	0.838895	0.091851	0.0534174	0.0670049	0.127499	0.355876	1.96332e-07	0.1078
TCGA-XF-AAN0-01A	-433.464	926.142	492.678	0.779263	BLCA		ESCA	0.00712006	-0.125035	0.209158	-0.310117	0.200207	-0.0511727	-0.141782	-0.0583337	-0.214419	-0.0208606	-0.0595503	-0.0783489	0.0340112		ESCA	0.928282	0.112832	0.00765483	6.4266e-05	0.0107428	0.51743	0.0719388	0.46051	0.00623388	0.791967	0.451198	0.32132	0.667122
TCGA-E7-A7DV-01A	595.294	2109.71	2705	0.538576	BLCA		GBM	-0.171957	-0.0911162	0.284074	-0.316593	0.14429	-0.0160862	-0.353741	-0.26771	-0.387037	-0.210942	-0.199847	-0.35487	-0.309894		GBM	0.0259366	0.239878	0.000201524	3.19021e-05	0.0620907	0.835883	2.98017e-06	0.000471392	2.75253e-07	0.00614192	0.00949637	2.76024e-06	4.7448e-05
TCGA-GV-A40E-01A	-584.006	413.859	-170.147	0.836456	BLCA		HNSC	-0.00484385	-0.107162	0.11101	-0.114187	0.10292	-0.176927	-0.20584	0.105868	-0.134742	-0.0368606	0.00511714	-0.0339512	0.0604509		HNSC	0.913761	0.0163448	0.0128209	0.0104879	0.0211284	6.90349e-05	3.48394e-06	0.0176919	0.00250286	0.409755	0.908916	0.447715	0.176225
TCGA-FJ-A3Z9-01A	-1931.44	-721.076	-2652.52	0.976842	BLCA		KICH	-0.306993	0.119624	-0.217657	0.129065	-0.047465	-0.0918706	-0.140822	-0.0847902	0.255463	-0.177491	-0.0374126	-0.0600087	0.165997		KICH	0.0131628	0.341684	0.0816332	0.304725	0.70668	0.465763	0.262484	0.500944	0.0402643	0.15691	0.766822	0.634121	0.185886
TCGA-XF-A9ST-01A	-1452.33	-910.761	-2363.1	0.966874	BLCA		KIRC	-0.111292	-0.0213094	-0.0955812	-0.076676	0.197558	-0.14276	-0.0902601	-0.00310145	0.0582756	-0.087853	-0.07133	-0.117586	0.00710566		KIRC	0.0100205	0.622759	0.0270902	0.0764026	4.3287e-06	0.000938546	0.0369082	0.942926	0.178274	0.0422591	0.0993204	0.00649873	0.869711
TCGA-FJ-A3ZF-01A	-1833.73	-1010.51	-2844.24	0.982476	BLCA		KIRP	0.123034	-0.227488	-0.110513	-0.1524	-0.0377491	-0.0352464	-0.246963	-0.15368	0.0676137	0.0188377	-0.278321	-0.230212	0.165491		KIRP	0.0366313	9.94555e-05	0.0606392	0.00952245	0.522483	0.550439	2.30665e-05	0.00893104	0.251728	0.749672	1.69785e-06	8.16519e-05	0.00483698
TCGA-YC-A89H-01A	-646.89	366.618	-280.272	0.845206	BLCA		LAML	0.00286162	-0.283914	0.116305	-0.370749	0.656016	-0.354814	-0.131875	-0.0964204	0.192896	0.234068	0.106975	-0.389798	0.24961		LAML	0.972165	0.000432579	0.154835	3.29636e-06	0	8.9815e-06	0.10646	0.23861	0.0177693	0.00389748	0.190873	9.29285e-07	0.00205175
TCGA-CF-A9FM-01A	-1518.76	227.327	-1291.43	0.914947	BLCA		LGG	-0.122831	0.15101	-0.149955	0.168739	0.385751	-0.116543	-0.259299	-0.175033	-0.0634636	-0.208943	-0.0951897	0.174491	-0.0979954		LGG	0.00469078	0.000498795	0.000539404	9.8439e-05	0	0.00731841	1.63007e-09	5.31386e-05	0.144889	1.31987e-06	0.0286182	5.60805e-05	0.0242307
TCGA-DK-A1AD-01A	-331.012	310.173	-20.8394	0.824245	BLCA		LIHC	-0.150697	-0.156723	-0.132755	-0.133764	0.139971	-0.155197	-0.15912	-0.138974	-0.25923	-0.0272449	-0.150093	-0.112085	0.126499		LIHC	0.00351533	0.00239371	0.0102098	0.00964509	0.00674259	0.00264172	0.00204671	0.00714847	4.079e-07	0.599268	0.0036507	0.0302655	0.0144114
TCGA-G2-A2EK-01A	-896.104	344.424	-551.68	0.865821	BLCA		LUAD	0.161291	-0.13873	0.00667672	-0.0972671	0.164288	-0.0951904	-0.0644241	-0.0542702	-0.230622	-0.180783	-0.126654	-0.101511	-0.0393398		LUAD	0.000207162	0.00143772	0.878543	0.0257298	0.000156965	0.029074	0.140024	0.21393	9.63606e-08	3.12829e-05	0.00364017	0.0199144	0.367763
TCGA-E5-A2PC-01A	-1523.63	452.595	-1071.03	0.901414	BLCA		LUSC	-0.0104657	-0.169255	0.365673	-0.241054	0.168443	-0.0571708	-0.326981	0.0514908	-0.207456	-0.19717	0.0967608	-0.0692996	-0.0548815		LUSC	0.815173	0.000143982	1.25344e-17	5.16715e-08	0.000155074	0.201351	8.11922e-14	0.249883	2.97743e-06	9.11967e-06	0.0303855	0.121326	0.220015
TCGA-C4-A0F1-01A	-368.223	321.679	-46.5436	0.826376	BLCA		MESO	-0.105128	-0.180603	-0.157356	-0.158262	0.126846	-0.339667	-0.29225	-0.306835	-0.00359451	0.189811	-0.245153	-0.0617859	0.028124		MESO	0.334722	0.0960842	0.147693	0.145353	0.243993	0.00145809	0.00649916	0.00420371	0.973809	0.0800921	0.0231337	0.571303	0.796792
TCGA-FD-A43N-01A	-40.2219	362.428	322.206	0.7947	BLCA		OV	0.143581	-0.158808	-0.213487	-0.22788	-0.255956	-0.348233	-0.207432	-0.0395049	-0.173302	-0.120771	-0.0784488	0.0301504	-0.13039		OV	0.0051365	0.00194905	2.89978e-05	7.43687e-06	4.82726e-07	4.12552e-12	4.89575e-05	0.443005	0.000714908	0.0187204	0.127334	0.558276	0.0111018
TCGA-BL-A13J-01A	129.344	-75.9196	53.4244	0.818024	BLCA		PAAD	-0.185911	-0.00641644	-0.226782	0.25485	-0.163954	0.07869	0.226222	-0.142886	-0.253912	-0.186679	0.103834	-0.139769	-0.0509219		PAAD	0.0130706	0.9322	0.00238507	0.000619858	0.0288562	0.296143	0.0024463	0.0571399	0.000650007	0.0126943	0.167653	0.0628257	0.499291
TCGA-FD-A3SO-01A	393.336	1017.34	1410.67	0.688006	BLCA		PCPG	-0.0258062	-0.082398	0.041011	-0.0307289	-0.0775634	0.13008	-0.283905	-0.316641	-0.106244	0.0968255	-0.0414144	-0.111018	-0.0276057		PCPG	0.728528	0.267197	0.581156	0.679374	0.296353	0.0792561	0.000104807	1.39796e-05	0.15218	0.192077	0.57744	0.13452	0.710418
TCGA-XF-A8HD-01A	-255.093	1428.61	1173.52	0.712848	BLCA		PRAD	-0.0405569	-0.13547	0.31282	0.0722826	0.131695	-0.061883	-0.0114865	-0.12835	-0.0793362	0.0838405	-0.0427283	-0.0469606	0.0896531		PRAD	0.365832	0.00244303	1.13648e-12	0.106787	0.00322658	0.167464	0.797917	0.00410481	0.0766354	0.0612984	0.340712	0.295004	0.0453428
TCGA-BT-A20X-01A	-223.948	459.802	235.854	0.80233	BLCA		READ	0.126653	-0.0339442	-0.0576309	-0.15541	0.0317592	-0.111569	-0.197963	-0.144138	-0.113391	-0.0219372	-0.0979985	-0.149301	-0.0772002		READ	0.102857	0.662898	0.459046	0.0449992	0.683388	0.151028	0.0104354	0.0631632	0.144436	0.77819	0.207466	0.0542086	0.321032
TCGA-ZF-AA52-01A	846.292	1078.72	1925.01	0.631309	BLCA		SARC	0.212955	-0.190762	0.205193	-0.197988	0.376697	0.0806976	-0.393689	-0.250745	0.0357602	0.0326017	-0.383545	-0.187654	0.226544		SARC	0.000520819	0.00191752	0.000815428	0.00127282	3.71896e-10	0.191904	4.95905e-11	4.13307e-05	0.563464	0.598432	1.68023e-10	0.00227733	0.000219345
TCGA-DK-AA76-01A	-1808.13	-1096.84	-2904.97	0.984099	BLCA		SKCM	-0.0287982	0.13188	0.0284641	-0.235114	0.20633	-0.250855	-0.104576	-0.111582	-0.0706821	0.0337766	-0.146993	-0.0640489	0.064185		SKCM	0.532981	0.0041682	0.53761	2.6588e-07	6.64658e-06	3.81618e-08	0.0232602	0.0154418	0.125536	0.464457	0.00139315	0.165154	0.164257
TCGA-GV-A3JW-01A	-1546.02	-981.625	-2527.65	0.972756	BLCA		STAD	0.137027	-0.0837247	-0.172714	-0.0671674	-0.0278261	-0.104331	0.0431881	-0.0276325	-0.257521	-0.209009	-0.103413	-0.286254	0.0814584		STAD	0.00792016	0.105481	0.000795872	0.194258	0.590999	0.0435105	0.404147	0.593586	4.71169e-07	4.69774e-05	0.0453987	1.93441e-08	0.115277
TCGA-FD-A3N6-01A	-1046.86	323.829	-723.031	0.878131	BLCA		TGCT	0.223003	0.0457334	-0.215103	-0.324932	0.299012	0.274062	-0.139969	-0.123753	0.0764584	0.0278674	-0.206445	0.0280255	0.333028		TGCT	0.00522394	0.570384	0.00710015	3.85056e-05	0.000159933	0.000560683	0.0813913	0.12368	0.342403	0.729567	0.00982613	0.728094	2.40454e-05
TCGA-CU-A5W6-01A	-942.174	162.68	-779.494	0.882066	BLCA		THCA	-0.316599	-0.00616367	-0.0726856	-0.10305	-0.104407	-0.413694	-0.0997887	-0.351376	-0.150641	-0.0216233	-0.172487	-0.104779	0.0525193		THCA	3.26756e-13	0.889527	0.101074	0.0199646	0.0183841	0	0.0242537	3.23716e-16	0.000650553	0.626018	9.25035e-05	0.0179711	0.236341
TCGA-DK-A2I4-01A	1199.41	2758.49	3957.9	0.375407	BLCA		THYM	-0.0689076	-0.182495	0.0736362	-0.491931	0.306246	-0.321144	-0.365233	-0.503547	0.255776	0.0018231	-0.304408	0.263374	0.344965		THYM	0.455946	0.0470983	0.425565	2.07931e-08	0.000744744	0.000394793	4.98821e-05	8.50054e-09	0.00510341	0.984307	0.000803639	0.00390261	0.000133876
TCGA-DK-AA6M-01A	-11.3999	1639.38	1627.98	0.664512	BLCA		UCEC	0.167502	-0.186374	0.0419569	-0.247326	0.083601	-0.143106	-0.340297	-0.25239	0.0251342	0.0203532	-0.322047	-0.1531	0.166457		UCEC	8.33204e-05	1.16691e-05	0.326793	4.97401e-09	0.050486	0.000788982	3.08025e-16	2.3601e-09	0.557004	0.634387	1.4649e-14	0.000326764	9.23612e-05
TCGA-4Z-AA7Y-01A	-1716.55	-470.623	-2187.17	0.95996	BLCA		UCS	0.271975	-0.100205	0.220711	-0.204921	0.132536	-0.17095	-0.258578	-0.166165	-0.0781271	-0.0829802	-0.269651	-0.136022	-0.0038961		UCS	0.0429041	0.461391	0.102102	0.129573	0.329225	0.207185	0.0545861	0.220329	0.566107	0.542166	0.0447676	0.316574	0.977388
TCGA-DK-A3WY-01A	877.071	3046.44	3923.51	0.380081	BLCA		UVM	0.0258322	0.055368	0.0725973	-0.157478	-0.0723863	-0.113479	-0.307642	0.224496	-0.0119784	0.33542	0.104594	0.0169714	-0.210994		UVM	0.819749	0.625023	0.521439	0.162703	0.522653	0.315539	0.00568134	0.0454834	0.915902	0.0024728	0.3551	0.881033	0.0604254
TCGA-E7-A3X6-01A	-640.819	1095.33	454.511	0.782762	BLCA
TCGA-K4-A3WV-01A	-1350.8	-827.785	-2178.59	0.959607	BLCA
TCGA-DK-A3IQ-01A	1736.99	399.579	2136.57	0.606925	BLCA
TCGA-ZF-AA56-01A	-169.838	1033.42	863.587	0.744005	BLCA
TCGA-CU-A3QU-01A	-2026.62	-382.075	-2408.7	0.968561	BLCA
TCGA-FD-A6TI-01A	-693.92	-21.6333	-715.554	0.877605	BLCA
TCGA-XF-A9T3-01A	517.884	1031.17	1549.05	0.673125	BLCA
TCGA-FD-A3B3-01A	730.912	1978.75	2709.67	0.537999	BLCA
TCGA-YF-AA3L-01A	-1289.55	-118.32	-1407.87	0.921711	BLCA
TCGA-SY-A9G0-01A	1111.71	705.649	1817.36	0.643485	BLCA
TCGA-ZF-A9R2-01A	-2418.6	-747.304	-3165.9	0.990178	BLCA
TCGA-GU-AATQ-01A	-1069.44	159.551	-909.885	0.890921	BLCA
TCGA-FD-A5C1-01A	701.106	1805.83	2506.93	0.562842	BLCA
TCGA-DK-A2I1-01A	808.298	1245.28	2053.58	0.616561	BLCA
TCGA-CF-A5U8-01A	-1750.6	-455.535	-2206.13	0.960736	BLCA
TCGA-UY-A9PB-01A	763.073	1939.61	2702.68	0.538863	BLCA
TCGA-DK-A3X1-01A	-523.92	119.598	-404.322	0.854797	BLCA
TCGA-DK-A1AC-01A	8.80571	953.789	962.595	0.734216	BLCA
TCGA-FD-A62N-01A	1360.71	3006.38	4367.09	0.319092	BLCA
TCGA-DK-AA75-01A	-1882.35	-727.711	-2610.06	0.97549	BLCA
TCGA-XF-A9SL-01A	1105.16	2044.33	3149.49	0.482495	BLCA
TCGA-XF-A9T4-01A	-718.018	635.467	-82.5512	0.829341	BLCA
TCGA-XF-AAN2-01A	-901.799	948.316	46.5168	0.818607	BLCA
TCGA-BT-A2LD-01A	-602.039	222.21	-379.829	0.852925	BLCA
TCGA-ZF-A9R1-01A	-1205.23	-139.801	-1345.03	0.918094	BLCA
TCGA-ZF-A9R9-01A	754.641	548.225	1302.87	0.699404	BLCA
TCGA-DK-A6AV-01A	-982.634	332.312	-650.322	0.872975	BLCA
TCGA-XF-AAMY-01A	186.512	211.247	397.759	0.787919	BLCA
TCGA-GU-A763-01A	-1940.23	-41.6756	-1981.91	0.951085	BLCA
TCGA-FD-A3B7-01A	1295.67	2136.03	3431.7	0.445807	BLCA
TCGA-FD-A3NA-01A	-321.773	698.018	376.244	0.78986	BLCA
TCGA-CF-A47T-01A	-1292.58	-517.354	-1809.93	0.942985	BLCA
TCGA-BT-A0S7-01A	-464.777	-67.8765	-532.654	0.86442	BLCA
TCGA-GC-A3BM-01A	-1498.33	-25.2754	-1523.6	0.928167	BLCA
TCGA-GD-A3OP-01A	18.6167	343.478	362.095	0.791132	BLCA
TCGA-SY-A9G5-01A	782.545	1708.13	2490.68	0.564813	BLCA
TCGA-KQ-A41S-01A	353.972	303.416	657.388	0.763885	BLCA
TCGA-4Z-AA7M-01A	-1044.07	-147.9	-1191.97	0.908957	BLCA
TCGA-FD-A3SJ-01A	-205.68	12.9153	-192.764	0.838271	BLCA
TCGA-E7-A677-01A	-1077.44	167.599	-909.836	0.890918	BLCA
TCGA-UY-A8OD-01A	556.062	982.297	1538.36	0.674285	BLCA
TCGA-DK-AA6L-01A	-923.023	831.705	-91.3183	0.830059	BLCA
TCGA-GD-A2C5-01A	-187.868	51.2987	-136.569	0.833745	BLCA
TCGA-K4-A4AC-01A	-523.946	966.501	442.556	0.783853	BLCA
TCGA-FD-A62O-01A	-861.529	-416.112	-1277.64	0.914128	BLCA
TCGA-BT-A2LB-01A	231.693	1020.59	1252.28	0.704692	BLCA
TCGA-FD-A3N5-01A	-900.477	367.209	-533.268	0.864466	BLCA
TCGA-G2-A3VY-01A	-2049.18	-988.818	-3037.99	0.987379	BLCA
TCGA-DK-A1AA-01A	-1422.6	70.997	-1351.6	0.918476	BLCA
TCGA-XF-A9SY-01A	568.58	2093.01	2661.59	0.543934	BLCA
TCGA-DK-AA6Q-01A	-1509.46	1086.97	-422.495	0.856178	BLCA
TCGA-G2-A2EL-01A	-2040.28	-1568.11	-3608.39	0.997165	BLCA
TCGA-E7-A6ME-01A	-1589.43	211.819	-1377.62	0.919979	BLCA
TCGA-HQ-A2OF-01A	-1685.57	-902.289	-2587.86	0.974768	BLCA
TCGA-FD-A6TF-01A	461.657	443.299	904.956	0.739934	BLCA
TCGA-FD-A3SP-01A	1689.58	1927.85	3617.43	0.42124	BLCA
TCGA-BT-A20P-01A	-1490.13	-373.786	-1863.92	0.945592	BLCA
TCGA-GV-A40G-01A	-1813.08	-652.228	-2465.31	0.970594	BLCA
TCGA-CF-A47S-01A	-1481.41	267.163	-1214.24	0.910316	BLCA
TCGA-XF-A9T2-01A	-164.245	-72.2598	-236.505	0.841755	BLCA
TCGA-CF-A9FH-01A	-1919.52	-249.263	-2168.78	0.959201	BLCA
TCGA-ZF-AA4X-01A	-2432.85	-358.02	-2790.87	0.980986	BLCA
TCGA-XF-AAMQ-01A	-687.052	1151.38	464.329	0.781865	BLCA
TCGA-CF-A3MH-01A	-1948.4	-105.08	-2053.48	0.954279	BLCA
TCGA-DK-AA6W-01A	-1173.55	-63.587	-1237.13	0.911701	BLCA
TCGA-KQ-A41O-01A	-2502.81	-1426.77	-3929.58	0.999603	BLCA
TCGA-FJ-A3Z7-01A	131.701	363.627	495.327	0.77902	BLCA
TCGA-S5-AA26-01A	-1876.12	-584.267	-2460.38	0.97042	BLCA
TCGA-FD-A3B4-01A	147.647	1364.44	1512.09	0.677128	BLCA
TCGA-GC-A3OO-01A	-24.0139	415.473	391.459	0.788488	BLCA
TCGA-XF-A9SP-01A	941.02	849.817	1790.84	0.64646	BLCA
TCGA-FD-A3SL-01A	1129.89	753.4	1883.29	0.636047	BLCA
TCGA-FD-A6TB-01A	489.244	1965.67	2454.91	0.569138	BLCA
TCGA-FD-A6TA-01A	538.86	1265.02	1803.88	0.644998	BLCA
TCGA-XF-A8HB-01A	-1906.59	-385.182	-2291.77	0.964148	BLCA
TCGA-UY-A8OB-01A	-1272.66	580.527	-692.133	0.875952	BLCA
TCGA-GU-A767-01A	-357.04	-98.4147	-455.454	0.858668	BLCA
TCGA-FD-A43U-01A	1033.45	2301.74	3335.2	0.458442	BLCA
TCGA-DK-AA6T-01A	-123.948	2167.23	2043.28	0.617751	BLCA
TCGA-5N-A9KI-01A	-7.61896	747.177	739.558	0.756046	BLCA
TCGA-XF-A8HF-01A	-174.946	487.878	312.932	0.795525	BLCA
TCGA-UY-A78L-01A	-233.357	226.737	-6.62033	0.823062	BLCA
TCGA-FD-A5C0-01A	-428.897	212.371	-216.526	0.840168	BLCA
TCGA-UY-A9PE-01A	-515.07	-246.464	-761.534	0.880821	BLCA
TCGA-K4-A6FZ-01A	-909.561	921.417	11.8553	0.821518	BLCA
TCGA-DK-A3IK-01A	-394.154	-11.2664	-405.421	0.85488	BLCA
TCGA-LC-A66R-01A	-267.878	1537.2	1269.32	0.702915	BLCA
TCGA-GU-A762-01A	436.953	2383.72	2820.67	0.524193	BLCA
TCGA-4Z-AA7O-01A	-613.507	655.126	41.6197	0.819019	BLCA
TCGA-DK-A6B5-01A	-931.125	784.56	-146.565	0.834554	BLCA
TCGA-C4-A0F0-01A	-175.337	855.421	680.084	0.761731	BLCA
TCGA-UY-A78N-01A	-1172.83	-869.392	-2042.23	0.953783	BLCA
TCGA-G2-AA3F-01A	-1119.98	-443.455	-1563.43	0.930327	BLCA
TCGA-ZF-AA53-01A	656.077	1689.97	2346.05	0.582204	BLCA
TCGA-LT-A8JT-01A	-1481.13	173.192	-1307.94	0.915922	BLCA
TCGA-XF-A8HI-01A	-1526.67	28.5386	-1498.13	0.926769	BLCA
TCGA-FJ-A3ZE-01A	-2032.58	-1008.63	-3041.21	0.987454	BLCA
TCGA-FD-A3SM-01A	154.037	-40.5039	113.533	0.812917	BLCA
TCGA-DK-AA6X-01A	-559.782	878.575	318.793	0.795004	BLCA
TCGA-XF-A9SJ-01A	217.376	1411.4	1628.78	0.664424	BLCA
TCGA-CF-A7I0-01A	-471.129	101.193	-369.937	0.852166	BLCA
TCGA-GD-A3OQ-01A	-1178.24	-99.3534	-1277.59	0.914125	BLCA
TCGA-CU-A0YO-01A	-332.658	880.151	547.492	0.774196	BLCA
TCGA-DK-AA71-01A	-1247.75	-220.522	-1468.27	0.925114	BLCA
TCGA-CF-A9FL-01A	-352.972	24.1459	-328.826	0.848993	BLCA
TCGA-ZF-AA5N-01A	-1527.7	-157.085	-1684.79	0.936712	BLCA
TCGA-UY-A9PF-01A	-445.635	475.54	29.9047	0.820005	BLCA
TCGA-UY-A78P-01A	201.816	1991.66	2193.48	0.600265	BLCA
TCGA-CF-A1HR-01A	-800.927	394.754	-406.173	0.854938	BLCA
TCGA-DK-A3IN-01A	481.8	1027.68	1509.48	0.677409	BLCA
TCGA-UY-A9PH-01A	237.955	2027.43	2265.39	0.591789	BLCA
TCGA-GD-A76B-01A	-718.444	1396.6	678.154	0.761914	BLCA
TCGA-ZF-AA58-01A	832.421	2408.91	3241.33	0.470643	BLCA
TCGA-ZF-AA4V-01A	-449.692	859.66	409.968	0.786815	BLCA
TCGA-DK-AA6R-01A	-896.953	204.253	-692.7	0.875992	BLCA
TCGA-FT-A61P-01A	665.472	1202.09	1867.56	0.637827	BLCA
TCGA-2F-A9KQ-01A	-1210.74	-567.43	-1778.17	0.941422	BLCA
TCGA-K4-A54R-01A	250.009	1384.52	1634.53	0.663793	BLCA
TCGA-FD-A62S-01A	1228.01	1430.43	2658.44	0.544323	BLCA
TCGA-ZF-A9R3-01A	-1182.91	253.291	-929.62	0.892233	BLCA
TCGA-BT-A42F-01A	-202.524	2064.31	1861.79	0.638479	BLCA
TCGA-K4-A83P-01A	1137.64	2526.23	3663.86	0.415049	BLCA
TCGA-K4-A5RJ-01A	478.805	2801.22	3280.02	0.465625	BLCA
TCGA-XF-A9SX-01A	977.306	1911.63	2888.93	0.515634	BLCA
TCGA-KQ-A41N-01A	-1236.94	-731.981	-1968.92	0.950495	BLCA
TCGA-DK-A1AE-01A	-1228.79	-360.855	-1589.65	0.931731	BLCA
TCGA-DK-A3WX-01A	118.433	1445.6	1564.03	0.671497	BLCA
TCGA-DK-A3WW-01A	-432.686	1973.51	1540.82	0.674018	BLCA
TCGA-XF-A9SK-01A	745.382	1242.28	1987.67	0.62415	BLCA
TCGA-KQ-A41R-01A	-1303.47	-347.87	-1651.34	0.934981	BLCA
TCGA-CF-A3MG-01A	-2140.71	-594.645	-2735.36	0.979372	BLCA
TCGA-CU-A0YR-01A	132.008	1301.81	1433.82	0.685537	BLCA
TCGA-UY-A78M-01A	-300.033	-233.228	-533.261	0.864465	BLCA
TCGA-CF-A5UA-01A	-1544.77	-217.346	-1762.12	0.940625	BLCA
TCGA-ZF-A9RN-01A	-1127.82	1053.21	-74.6087	0.828689	BLCA
TCGA-4Z-AA81-01A	-1264.41	811.527	-452.878	0.858474	BLCA
TCGA-E7-A8O8-01A	-1417.89	-204.306	-1622.19	0.933455	BLCA
TCGA-BL-A0C8-01B	-903.675	-841.549	-1745.22	0.939781	BLCA
TCGA-GC-A3RB-01A	-1314.2	-180.546	-1494.74	0.926582	BLCA
TCGA-BT-A20O-01A	1047.32	3086.72	4134.04	0.35132	BLCA
TCGA-G2-A2ES-01A	-27.3121	862.017	834.705	0.746831	BLCA
TCGA-DK-AA6P-01A	-1605.06	-782.594	-2387.65	0.967787	BLCA
TCGA-FD-A43P-01A	-257.918	1960.05	1702.13	0.656339	BLCA
TCGA-2F-A9KT-01A	-936.774	-92.6058	-1029.38	0.89875	BLCA
TCGA-CF-A9FF-01A	-625.083	464.871	-160.212	0.835656	BLCA
TCGA-UY-A9PA-01A	-1625.67	831.08	-794.595	0.883108	BLCA
TCGA-E7-A7DU-01A	-1532.32	-177.18	-1709.5	0.937975	BLCA
TCGA-2F-A9KW-01A	-18.8384	357.681	338.843	0.793215	BLCA
TCGA-4Z-AA87-01A	-806.493	704.332	-102.16	0.830946	BLCA
TCGA-GU-A42Q-01A	-1423.7	-512.007	-1935.71	0.948968	BLCA
TCGA-E7-A97P-01A	127.326	1733.08	1860.4	0.638635	BLCA
TCGA-XF-AAMG-01A	-177.344	-12.6415	-189.985	0.838049	BLCA
TCGA-BT-A3PH-01A	-992.096	-376.762	-1368.86	0.919474	BLCA
TCGA-ZF-AA4R-01A	167.081	-112.66	54.4208	0.81794	BLCA
TCGA-ZF-AA5P-01A	732.775	949.891	1682.67	0.658492	BLCA
TCGA-DK-A3X2-01A	-1794.67	-937.903	-2732.57	0.979289	BLCA
TCGA-YC-A8S6-01A	607.975	1324.76	1932.74	0.630429	BLCA
TCGA-K4-A4AB-01B	162.192	553.239	715.431	0.758359	BLCA
TCGA-GC-A3RC-01A	-398.153	1419.57	1021.42	0.728327	BLCA
TCGA-BL-A0C8-01A	-521.687	-170.171	-691.859	0.875933	BLCA
TCGA-GU-AATP-01A	528.366	759.807	1288.17	0.700944	BLCA
TCGA-CF-A1HS-01A	-625.482	621.174	-4.3085	0.822869	BLCA
TCGA-ZF-AA4U-01A	-2233.31	-270.487	-2503.79	0.971939	BLCA
TCGA-GV-A3QF-01A	-1693.49	-428.64	-2122.13	0.957242	BLCA
TCGA-GC-A4ZW-01A	-1658.71	-542.021	-2200.73	0.960516	BLCA
TCGA-ZF-A9RD-01A	-193.122	1848.44	1655.32	0.661508	BLCA
TCGA-GU-A766-01A	242.012	2421.33	2663.35	0.543718	BLCA
TCGA-G2-A2EF-01A	-664.771	1658.84	994.072	0.731071	BLCA
TCGA-FD-A5BY-01A	-180.541	437.07	256.529	0.800515	BLCA
TCGA-CF-A8HX-01A	-1588.32	-473.645	-2061.96	0.95465	BLCA
TCGA-GV-A6ZA-01A	-1345.99	400.943	-945.048	0.893254	BLCA
TCGA-DK-A1A5-01A	334.52	384.891	719.411	0.757978	BLCA
TCGA-4Z-AA7N-01A	826.303	2591.45	3417.76	0.447638	BLCA
TCGA-GC-A3RD-01A	-1158.05	-101.319	-1259.37	0.913037	BLCA
TCGA-G2-A3IE-01A	-1340.96	-122.959	-1463.92	0.924871	BLCA
TCGA-FD-A5BZ-01A	1018.38	157.72	1176.1	0.712582	BLCA
TCGA-BT-A3PJ-01A	-627.123	1041.81	414.685	0.786387	BLCA
TCGA-CU-A72E-01A	-148.2	294.733	146.532	0.810087	BLCA
TCGA-ZF-A9RM-01A	-2485.34	-853.29	-3338.63	0.993405	BLCA
TCGA-FD-A6TH-01A	32.6497	157.028	189.678	0.806357	BLCA
TCGA-GD-A3OS-01A	-395.648	-49.7914	-445.44	0.857913	BLCA
TCGA-DK-A3IS-01A	-1814.68	-171.591	-1986.27	0.951283	BLCA
TCGA-K4-A3WS-01A	1127.38	1241.77	2369.15	0.579443	BLCA
TCGA-4Z-AA7R-01A	-948.698	-654.903	-1603.6	0.932473	BLCA
TCGA-DK-A6B1-01A	-1211.79	-389.905	-1601.69	0.932372	BLCA
TCGA-GV-A3QI-01A	-1848.13	-1152.82	-3000.95	0.986503	BLCA
TCGA-DK-A6AW-01A	-1108.43	-292.641	-1401.07	0.921323	BLCA
TCGA-BT-A20W-01A	-601.658	609.619	7.96081	0.821844	BLCA
TCGA-DK-A3IU-01A	917.345	2730.26	3647.6	0.41722	BLCA
TCGA-GC-A3YS-01A	486.694	936.464	1423.16	0.686676	BLCA
TCGA-4Z-AA7Q-01A	-495.606	1804	1308.4	0.698824	BLCA
TCGA-LT-A5Z6-01A	-1795.2	74.9107	-1720.29	0.938523	BLCA
TCGA-GC-A3I6-01A	-483.414	834.807	351.394	0.792092	BLCA
TCGA-E7-A5KF-01A	-2385.06	-526.187	-2911.24	0.984262	BLCA
TCGA-DK-A3IM-01A	-1737.42	-639.716	-2377.13	0.967397	BLCA
TCGA-CF-A47X-01A	-1772.24	-602.429	-2374.67	0.967306	BLCA
TCGA-BT-A2LA-01A	-1390.28	-1428.58	-2818.87	0.981775	BLCA
TCGA-GV-A3QK-01B	-1237.47	907.964	-329.506	0.849046	BLCA
TCGA-FD-A6TD-01A	286.948	1631.54	1918.48	0.632052	BLCA
TCGA-XF-AAMX-01A	-375.471	-239.55	-615.021	0.870436	BLCA
TCGA-ZF-A9R5-01A	-1723.26	-75.5801	-1798.84	0.942441	BLCA
TCGA-XF-A8HC-01A	-2017.84	-932.864	-2950.71	0.985269	BLCA
TCGA-ZF-A9RF-01A	-738.401	1894.27	1155.87	0.714662	BLCA
TCGA-H4-A2HO-01A	-793.787	550.633	-243.154	0.842281	BLCA
TCGA-BT-A42E-01A	-496.34	1699.17	1202.83	0.709824	BLCA
TCGA-FD-A5BU-01A	488.459	1313.45	1801.9	0.645219	BLCA
TCGA-XF-A9T6-01A	-1195.76	310.79	-884.966	0.889254	BLCA
TCGA-ZF-AA4T-01A	-1758.12	-371.221	-2129.34	0.957548	BLCA
TCGA-FD-A3B6-01A	-180.94	1718.7	1537.76	0.67435	BLCA
TCGA-4Z-AA80-01A	-1708.05	-462.83	-2170.88	0.959288	BLCA
TCGA-XF-A9SW-01A	1486.64	1153.96	2640.59	0.546518	BLCA
TCGA-E7-A5KE-01A	-2171.95	-953.381	-3125.33	0.989328	BLCA
TCGA-DK-AA6S-01A	778.819	1141.69	1920.51	0.631821	BLCA
TCGA-FD-A5BR-01A	-136.149	1052.96	916.809	0.738762	BLCA
TCGA-FD-A6TC-01A	296.622	140.139	436.761	0.784381	BLCA
TCGA-XF-AAN1-01A	-1453.79	-126.442	-1580.23	0.931228	BLCA
TCGA-DK-A3IV-01A	-1488.33	1268.09	-220.234	0.840463	BLCA
TCGA-PQ-A6FN-01A	-516.939	705.864	188.925	0.806423	BLCA
TCGA-K4-A5RI-01A	-566.692	228.557	-338.135	0.849714	BLCA
TCGA-ZF-A9R7-01A	-950.974	2017.52	1066.55	0.723772	BLCA
TCGA-XF-A9SM-01A	666.284	2459.53	3125.81	0.485536	BLCA
TCGA-FD-A6TE-01A	-1905.54	-88.8299	-1994.37	0.951649	BLCA
TCGA-XF-AAME-01A	1564.84	2374.89	3939.73	0.377878	BLCA
TCGA-BT-A42C-01A	-1729.02	-438.73	-2167.75	0.959158	BLCA
TCGA-CF-A47Y-01A	-1624.68	-376.218	-2000.9	0.951943	BLCA
TCGA-E7-A519-01A	-781.431	1313.26	531.832	0.775649	BLCA
TCGA-FD-A43Y-01A	77.8547	805.943	883.797	0.74202	BLCA
TCGA-BL-A5ZZ-01A	935.83	1253.65	2189.48	0.600734	BLCA
TCGA-CF-A3MF-01A	-1290.98	-264.899	-1555.88	0.929919	BLCA
TCGA-FD-A3B8-01A	1656.26	2689.68	4345.94	0.322033	BLCA
TCGA-BL-A13I-01B	1142.53	2074.91	3217.44	0.473735	BLCA
TCGA-DK-A1A7-01A	-1073.92	58.2864	-1015.64	0.897864	BLCA
TCGA-DK-A1A6-01A	-459.521	976.249	516.728	0.777046	BLCA
TCGA-DK-A6B2-01A	627.698	1292.89	1920.59	0.631812	BLCA
TCGA-DK-AA74-01A	1432.21	2384.66	3816.87	0.394512	BLCA
TCGA-ZF-AA4N-01A	-775.106	768.405	-6.70085	0.823068	BLCA
TCGA-BT-A0YX-01A	-517.229	956.506	439.277	0.784152	BLCA
TCGA-R3-A69X-01A	497.744	1287.81	1785.55	0.647051	BLCA
TCGA-XF-AAMW-01A	-433.066	814.911	381.844	0.789356	BLCA
TCGA-C4-A0EZ-01A	-1288.91	-1110.19	-2399.1	0.968209	BLCA
TCGA-E7-A678-01A	-1881.91	18.3914	-1863.52	0.945574	BLCA
TCGA-G2-A3IB-01A	-1436.35	-218.627	-1654.97	0.935171	BLCA
TCGA-BL-A13J-01B	-202.097	96.4988	-105.598	0.831226	BLCA
TCGA-DK-A3IT-01A	-53.3955	529.927	476.531	0.780747	BLCA
TCGA-MV-A51V-01A	-1224.2	-552.798	-1777	0.941365	BLCA
TCGA-UY-A78O-01A	-869.454	-27.2652	-896.719	0.890042	BLCA
TCGA-FD-A6TK-01A	904.79	1598.66	2503.45	0.563265	BLCA
TCGA-4Z-AA83-01A	-833.775	469.593	-364.182	0.851724	BLCA
TCGA-DK-A2I6-01A	-936.36	-228.128	-1164.49	0.907268	BLCA
TCGA-XF-AAN4-01A	1629.95	2066.69	3696.64	0.410667	BLCA
TCGA-CF-A27C-01A	-2154.76	-413.549	-2568.31	0.974123	BLCA
TCGA-5N-A9KM-01A	-65.2996	881.091	815.792	0.748674	BLCA
TCGA-BT-A20U-01A	-334.645	200.369	-134.276	0.833559	BLCA
TCGA-YC-A9TC-01A	-931.05	-161.16	-1092.21	0.902755	BLCA
TCGA-E7-A6MD-01A	66.1611	1097.08	1163.24	0.713905	BLCA
TCGA-K4-A5RH-01A	891.467	2493.93	3385.4	0.451881	BLCA
TCGA-XF-AAMH-01A	-863.886	-588.474	-1452.36	0.924224	BLCA
TCGA-DK-A1AB-01A	904.627	979.729	1884.36	0.635926	BLCA
TCGA-E5-A4TZ-01A	-1973.42	-262.474	-2235.9	0.961939	BLCA
TCGA-FD-A43X-01A	-1790.56	-499.391	-2289.96	0.964077	BLCA
TCGA-XF-A9SU-01A	455.15	961.231	1416.38	0.687398	BLCA
TCGA-BT-A20N-01A	-1019.45	-670.934	-1690.38	0.936999	BLCA
TCGA-BT-A20J-01A	-325.973	1766.76	1440.78	0.684792	BLCA
TCGA-E7-A4IJ-01A	-1334.52	539.824	-794.695	0.883115	BLCA
TCGA-CF-A47W-01A	-1628.42	-364.794	-1993.21	0.951597	BLCA
TCGA-XF-A9SV-01A	174.011	-57.182	116.829	0.812635	BLCA
TCGA-K4-AAQO-01A	452.013	845.119	1297.13	0.700006	BLCA
TCGA-CU-A3YL-01A	-961.923	-109.763	-1071.69	0.901455	BLCA
TCGA-DK-A2I2-01A	248.762	1599.57	1848.33	0.639998	BLCA
TCGA-4Z-AA84-01A	-1002.55	-335.878	-1338.43	0.917709	BLCA
TCGA-DK-A1AF-01A	1233.76	1749.28	2983.04	0.503749	BLCA
TCGA-E5-A4U1-01A	-2037.85	-936.035	-2973.89	0.985845	BLCA
TCGA-BT-A20Q-01A	415.792	1057.27	1473.06	0.681332	BLCA
TCGA-ZF-A9R4-01A	-1581.33	186.129	-1395.2	0.920988	BLCA
TCGA-KQ-A41Q-01A	-1406.93	-404.836	-1811.77	0.943074	BLCA
TCGA-E7-A8O7-01A	-1312.76	651.164	-661.597	0.873781	BLCA
TCGA-ZF-AA4W-01A	-1278.47	6.7058	-1271.77	0.913778	BLCA
TCGA-XF-AAN7-01A	-154.732	63.1241	-91.6079	0.830083	BLCA
TCGA-XF-A8HH-01A	229.908	313.77	543.678	0.77455	BLCA
TCGA-FD-A5BX-01A	820.86	1854.84	2675.7	0.542195	BLCA
TCGA-ZF-A9RE-01A	-1996.4	-326.803	-2323.21	0.965362	BLCA
TCGA-FT-A3EE-01A	-1058.68	-231.711	-1290.39	0.914885	BLCA
TCGA-XF-A9T5-01A	109.354	2144.47	2253.83	0.593156	BLCA
TCGA-XF-AAML-01A	-1949.33	245.007	-1704.32	0.937711	BLCA
TCGA-BT-A3PK-01A	306.163	1002.17	1308.33	0.69883	BLCA
TCGA-CF-A3MI-01A	-1024.22	347.571	-676.646	0.874853	BLCA
TCGA-E7-A541-01A	-812.948	1269.41	456.466	0.782584	BLCA
TCGA-ZF-AA54-01A	873.728	1762.36	2636.09	0.547071	BLCA
TCGA-XF-AAMZ-01A	-973.872	314.328	-659.544	0.873635	BLCA
TCGA-CF-A8HY-01A	-1612.83	-88.5171	-1701.35	0.93756	BLCA
TCGA-GV-A3QG-01A	1357.86	2695.53	4053.39	0.362378	BLCA
TCGA-DK-A6B6-01A	-1443.43	788.351	-655.081	0.873316	BLCA
TCGA-DK-A6B0-01A	-1727.93	-211.28	-1939.21	0.949131	BLCA
TCGA-E7-A97Q-01A	-152.849	308.473	155.624	0.809303	BLCA
TCGA-2F-A9KP-01A	-1630.63	-674.194	-2304.82	0.964655	BLCA
TCGA-FD-A62P-01A	161.154	1162.68	1323.84	0.697201	BLCA
TCGA-XF-A8HG-01A	-1634.78	-475.928	-2110.71	0.956756	BLCA
TCGA-4Z-AA86-01A	649.033	1865.05	2514.09	0.561974	BLCA
TCGA-GD-A6C6-01A	-1022.44	171.224	-851.219	0.886977	BLCA
TCGA-G2-A2EJ-01A	-1304.14	409.713	-894.425	0.889888	BLCA
TCGA-UY-A9PD-01A	-253.961	-35.5836	-289.545	0.845932	BLCA
TCGA-S5-A6DX-01A	362.705	1887.88	2250.58	0.593539	BLCA
TCGA-FD-A3SQ-01A	803.544	891.757	1695.3	0.657095	BLCA
TCGA-DK-AA77-01A	-1416.7	505.001	-911.703	0.891042	BLCA
TCGA-BL-A13I-01A	758.786	2192.28	2951.06	0.507799	BLCA
TCGA-K4-A6MB-01A	-433.891	-192.609	-626.5	0.871264	BLCA
TCGA-ZF-AA51-01A	64.3441	1450.55	1514.89	0.676825	BLCA
TCGA-E7-A7PW-01A	-1856.24	-128.785	-1985.02	0.951227	BLCA
TCGA-E7-A85H-01A	-534.715	608.702	73.9866	0.816284	BLCA
TCGA-XF-AAMR-01A	575.857	581.176	1157.03	0.714543	BLCA
TCGA-FD-A6TG-01A	538.621	853.169	1391.79	0.690016	BLCA
TCGA-2F-A9KO-01A	-114.754	1490.75	1375.99	0.691692	BLCA
TCGA-HQ-A5ND-01A	-1677.69	-151.747	-1829.44	0.943934	BLCA
TCGA-G2-AA3B-01A	-1707.77	306.227	-1401.54	0.92135	BLCA
TCGA-PQ-A6FI-01A	-1190.29	474.267	-716.026	0.877639	BLCA
TCGA-C4-A0F7-01A	-943.004	-441.072	-1384.08	0.92035	BLCA
TCGA-FD-A5BS-01A	1668.82	3164.37	4833.19	0.253554	BLCA
TCGA-GV-A3JX-01A	-1270.52	627.916	-642.603	0.872422	BLCA
TCGA-XF-AAMT-01A	849.712	1037.36	1887.08	0.635618	BLCA
TCGA-XF-A9T8-01A	369.018	1995.77	2364.79	0.579965	BLCA
TCGA-4Z-AA7S-01A	-1368.71	-597.172	-1965.88	0.950356	BLCA
TCGA-XF-A9SH-01A	-874.429	142.129	-732.3	0.878781	BLCA
TCGA-DK-A1AG-01A	-1748.76	194.117	-1554.64	0.929853	BLCA
TCGA-2F-A9KR-01A	-1435.11	-210.88	-1645.99	0.934702	BLCA
TCGA-DK-AA6U-01A	-1854.5	-396.647	-2251.15	0.962549	BLCA
TCGA-C4-A0F6-01A	-373.917	113.839	-260.078	0.843618	BLCA
TCGA-K4-A3WU-01B	184.201	1561.52	1745.72	0.651498	BLCA
TCGA-CU-A0YN-01A	-111.822	916.942	805.121	0.749712	BLCA
TCGA-FJ-A871-01A	-842.416	-485.807	-1328.22	0.917113	BLCA
TCGA-G2-A2EC-01A	361.151	971.886	1333.04	0.696232	BLCA
TCGA-FD-A5BV-01A	-1058.56	-452.073	-1510.64	0.927457	BLCA
TCGA-E7-A7XN-01A	-895.821	1911.59	1015.77	0.728894	BLCA
TCGA-GU-A764-01A	294.826	1445.39	1740.22	0.652111	BLCA
TCGA-XF-AAN8-01A	2133.43	2204.51	4337.93	0.323145	BLCA
TCGA-XF-A9SZ-01A	627.973	845.837	1473.81	0.681252	BLCA
TCGA-GU-AATO-01A	-87.0766	1160.96	1073.88	0.723028	BLCA
TCGA-ZF-A9RC-01A	4.13544	-232.294	-228.159	0.841093	BLCA
TCGA-ZF-A9R0-01A	-607.694	394.334	-213.36	0.839916	BLCA
TCGA-KQ-A41P-01A	-76.0762	541.421	465.345	0.781772	BLCA
TCGA-4Z-AA7W-01A	-58.4118	2475.47	2417.06	0.573698	BLCA
TCGA-HQ-A5NE-01A	-436.957	354.579	-82.3782	0.829327	BLCA
TCGA-CU-A3KJ-01A	-1045.77	436.621	-609.146	0.870011	BLCA
TCGA-UY-A8OC-01A	350.97	328.515	679.485	0.761788	BLCA
TCGA-E7-A3Y1-01A	-1269.25	-107.62	-1376.87	0.919936	BLCA
TCGA-XF-AAN5-01A	-563.183	1453.07	889.89	0.74142	BLCA
TCGA-G2-AA3D-01A	-2081.88	-342.515	-2424.39	0.969131	BLCA
TCGA-GU-A42R-01A	-1597.99	-648.91	-2246.9	0.962379	BLCA
TCGA-XF-A9SI-01A	727.199	2808.42	3535.62	0.432101	BLCA
TCGA-GV-A3JZ-01A	-360.686	124.841	-235.845	0.841702	BLCA
TCGA-E9-A1NI-01A	728.158	202.398	930.556	0.737401	BRCA
TCGA-A1-A0SP-01A	-6.56012	1072.13	1065.57	0.72387	BRCA
TCGA-A8-A06X-01A	302.891	581.484	884.375	0.741963	BRCA
TCGA-E2-A14T-01A	-50.3193	314.97	264.65	0.7998	BRCA
TCGA-AC-A8OS-01A	1114.97	1093.49	2208.46	0.598504	BRCA
TCGA-A8-A09K-01A	-611.815	762.538	150.722	0.809726	BRCA
TCGA-OL-A5RY-01A	1333.34	2374.03	3707.37	0.40923	BRCA
TCGA-BH-A0DG-01A	1387.1	1185.11	2572.21	0.554897	BRCA
TCGA-B6-A0I9-01A	-357.18	302.015	-55.1651	0.827088	BRCA
TCGA-A2-A0CP-01A	1036.38	422.939	1459.32	0.682807	BRCA
TCGA-A8-A07S-01A	211.492	221.054	432.546	0.784765	BRCA
TCGA-AO-A12H-01A	-59.819	163.611	103.792	0.813749	BRCA
TCGA-AR-A1AU-01A	548.829	94.3018	643.131	0.765234	BRCA
TCGA-D8-A1X9-01A	898.687	759.011	1657.7	0.661246	BRCA
TCGA-A8-A07R-01A	-623.423	-151.602	-775.025	0.881757	BRCA
TCGA-AO-A12C-01A	1114.61	-80.6255	1033.98	0.727062	BRCA
TCGA-V7-A7HQ-01A	243.288	433.967	677.255	0.762	BRCA
TCGA-A2-A1FZ-01A	1121.03	833.101	1954.13	0.627989	BRCA
TCGA-AR-A251-01A	171.368	269.067	440.435	0.784046	BRCA
TCGA-EW-A1PF-01A	1091.38	718.811	1810.19	0.64429	BRCA
TCGA-BH-A18T-01A	-330.051	329.615	-0.435821	0.822546	BRCA
TCGA-AR-A24S-01A	1477.97	1619.12	3097.09	0.489217	BRCA
TCGA-AN-A041-01A	829.728	214.139	1043.87	0.726065	BRCA
TCGA-E2-A1LL-01A	-474.121	-139.481	-613.602	0.870333	BRCA
TCGA-E2-A1IJ-01A	1526.93	1513.63	3040.56	0.496438	BRCA
TCGA-AR-A24O-01A	1590.56	1173.43	2763.99	0.53126	BRCA
TCGA-XX-A899-01A	1231.37	1914.97	3146.34	0.4829	BRCA
TCGA-D8-A1XK-01A	-415.695	937.261	521.566	0.776599	BRCA
TCGA-AC-A5XS-01A	824.923	1630.15	2455.07	0.569119	BRCA
TCGA-BH-A18L-01A	-641.225	-204.255	-845.479	0.886588	BRCA
TCGA-OL-A66J-01A	815.494	474.944	1290.44	0.700707	BRCA
TCGA-PE-A5DD-01A	677.213	885.064	1562.28	0.671688	BRCA
TCGA-AN-A04D-01A	-1077.04	-766.313	-1843.35	0.944606	BRCA
TCGA-4H-AAAK-01A	1123.76	530.15	1653.91	0.661663	BRCA
TCGA-E9-A5FL-01A	338.039	599.64	937.679	0.736694	BRCA
TCGA-E9-A24A-01A	1152.82	1164.04	2316.86	0.585682	BRCA
TCGA-BH-A1FM-01A	798.262	39.9539	838.215	0.746488	BRCA
TCGA-A8-A07C-01A	84.8427	844.017	928.859	0.737569	BRCA
TCGA-AR-A24Q-01A	832.039	947.907	1779.95	0.647679	BRCA
TCGA-AR-A2LE-01A	176.665	216.023	392.688	0.788377	BRCA
TCGA-AR-A0U4-01A	644.769	2152.4	2797.17	0.527128	BRCA
TCGA-GM-A2DN-01A	678.452	1937.13	2615.59	0.549588	BRCA
TCGA-A7-A13D-01A	2.33434	-307.334	-305	0.84714	BRCA
TCGA-D8-A1JG-01B	870.317	1344.98	2215.3	0.5977	BRCA
TCGA-E2-A570-01A	821.863	83.5813	905.444	0.739886	BRCA
TCGA-A2-A04Q-01A	1012.56	2748.75	3761.31	0.401993	BRCA
TCGA-A7-A6VV-01A	938.763	1000.28	1939.05	0.62971	BRCA
TCGA-E2-A1IG-01A	906.176	229.356	1135.53	0.716747	BRCA
TCGA-E9-A1N6-01A	941.04	436.623	1377.66	0.691515	BRCA
TCGA-E9-A1NC-01A	803.896	1731.07	2534.96	0.559437	BRCA
TCGA-A7-A3IZ-01A	-358.71	-154.81	-513.52	0.863005	BRCA
TCGA-AN-A0AK-01A	-393.957	242.031	-151.926	0.834988	BRCA
TCGA-D8-A1JM-01A	-1210.86	145.015	-1065.85	0.901084	BRCA
TCGA-OL-A5S0-01A	770.518	1266.49	2037.01	0.618475	BRCA
TCGA-A8-A06Z-01A	-619.384	-148.093	-767.477	0.881234	BRCA
TCGA-AQ-A54O-01A	-133.032	616.594	483.562	0.780101	BRCA
TCGA-E2-A15S-01A	-857.125	-787.877	-1645	0.934651	BRCA
TCGA-EW-A423-01A	-127.303	993.505	866.202	0.743749	BRCA
TCGA-C8-A273-01A	617.726	168.836	786.563	0.751512	BRCA
TCGA-OL-A5RV-01A	48.4601	-62.4482	-13.988	0.823675	BRCA
TCGA-AC-A2FM-01A	-80.7109	-467.533	-548.244	0.865569	BRCA
TCGA-AO-A0JM-01A	774.783	497.919	1272.7	0.702562	BRCA
TCGA-BH-A0DP-01A	946.633	1026.94	1973.57	0.625765	BRCA
TCGA-A2-A25E-01A	162.151	-5.56864	156.582	0.809221	BRCA
TCGA-B6-A2IU-01A	-229.865	-312.093	-541.958	0.865106	BRCA
TCGA-BH-A18P-01A	350.618	331.372	681.99	0.76155	BRCA
TCGA-E9-A22B-01A	963.457	510.206	1473.66	0.681267	BRCA
TCGA-A2-A0SW-01A	797.894	1731.17	2529.06	0.560154	BRCA
TCGA-E2-A107-01A	-472.583	-14.1835	-486.767	0.861014	BRCA
TCGA-E2-A1B6-01A	92.4901	2781.71	2874.2	0.517486	BRCA
TCGA-D8-A1XW-01A	1159.3	1489.36	2648.67	0.545525	BRCA
TCGA-A7-A0DC-01A	-916.994	-987.662	-1904.66	0.947521	BRCA
TCGA-EW-A6SD-01A	430.337	1231.23	1661.56	0.66082	BRCA
TCGA-AO-A0J3-01A	-929.058	-398.464	-1327.52	0.917072	BRCA
TCGA-AN-A03X-01A	1413.57	680.794	2094.37	0.611837	BRCA
TCGA-A8-A099-01A	302.94	286.013	588.953	0.770329	BRCA
TCGA-E2-A14Z-01A	755.396	1817.03	2572.43	0.55487	BRCA
TCGA-AR-A5QP-01A	575.481	380.768	956.248	0.734848	BRCA
TCGA-AC-A62X-01A	-834.627	-275.531	-1110.16	0.903886	BRCA
TCGA-BH-A42V-01A	776.223	932.747	1708.97	0.655581	BRCA
TCGA-B6-A0RS-01A	396.734	1113.19	1509.92	0.677362	BRCA
TCGA-D8-A1JL-01A	1016.99	1736.2	2753.19	0.532603	BRCA
TCGA-BH-A0DZ-01A	1284.53	1095	2379.53	0.578201	BRCA
TCGA-A8-A06Y-01A	-824.927	-524.257	-1349.18	0.918335	BRCA
TCGA-B6-A1KC-01B	-265.298	-287.691	-552.989	0.865917	BRCA
TCGA-C8-A135-01A	705.822	849.443	1555.26	0.67245	BRCA
TCGA-5L-AAT1-01A	989.912	2040.02	3029.93	0.497791	BRCA
TCGA-AR-A24R-01A	355.481	666.009	1021.49	0.728319	BRCA
TCGA-S3-AA0Z-01A	-169.376	1112.79	943.409	0.736125	BRCA
TCGA-D8-A1J8-01A	774.696	1531.32	2306.02	0.586971	BRCA
TCGA-A2-A0ER-01A	-152.807	176.791	23.9834	0.820502	BRCA
TCGA-E9-A1ND-01A	673.587	2238.72	2912.3	0.512691	BRCA
TCGA-A2-A1G1-01A	946.315	1435.3	2381.61	0.577951	BRCA
TCGA-A2-A0SU-01A	446.688	533.036	979.724	0.732507	BRCA
TCGA-E2-A1LB-01A	424.438	54.5913	479.029	0.780518	BRCA
TCGA-E9-A1RD-01A	487.971	211.61	699.582	0.759874	BRCA
TCGA-OL-A6VQ-01A	932.779	671.652	1604.43	0.667091	BRCA
TCGA-AQ-A04J-01A	982.558	1889.57	2872.13	0.517746	BRCA
TCGA-AQ-A1H3-01A	830.203	715.353	1545.56	0.673504	BRCA
TCGA-A2-A259-01A	803.075	957.21	1760.28	0.649875	BRCA
TCGA-WT-AB44-01A	625.225	498.675	1123.9	0.717937	BRCA
TCGA-B6-A0IN-01A	1011.45	1519.16	2530.61	0.559966	BRCA
TCGA-E9-A1R3-01A	944.534	994.91	1939.44	0.629664	BRCA
TCGA-A8-A086-01A	903.977	116.334	1020.31	0.728438	BRCA
TCGA-AC-A3BB-01A	1236.63	1818.94	3055.57	0.494524	BRCA
TCGA-AC-A2QI-01A	1006.43	1040.67	2047.1	0.61731	BRCA
TCGA-BH-A1F5-01A	122.209	-229.232	-107.023	0.831342	BRCA
TCGA-AC-A3HN-01A	1414.94	1302.84	2717.77	0.536995	BRCA
TCGA-BH-A1FG-01A	-53.6345	125.966	72.3318	0.816424	BRCA
TCGA-BH-A0DV-01A	1792.39	959.126	2751.52	0.53281	BRCA
TCGA-UL-AAZ6-01A	-742.133	67.1207	-675.012	0.874737	BRCA
TCGA-AR-A255-01A	1157.02	962.35	2119.37	0.608929	BRCA
TCGA-LD-A7W6-01A	255.686	442.684	698.37	0.759989	BRCA
TCGA-AR-A24Z-01A	-100.485	103.946	3.46027	0.82222	BRCA
TCGA-A1-A0SO-01A	-1107.04	-572.722	-1679.76	0.936453	BRCA
TCGA-A2-A3XS-01A	144.814	868.933	1013.75	0.729098	BRCA
TCGA-D8-A1X6-01A	276.8	900.491	1177.29	0.712459	BRCA
TCGA-BH-A0HF-01A	1094.38	1068.16	2162.55	0.60389	BRCA
TCGA-A7-A3J0-01A	-628.224	424.299	-203.925	0.839163	BRCA
TCGA-AC-A23C-01A	743.854	887.727	1631.58	0.664117	BRCA
TCGA-LL-A442-01A	-307.015	598.898	291.882	0.797394	BRCA
TCGA-S3-A6ZH-01A	-450.093	188.463	-261.63	0.84374	BRCA
TCGA-AC-A8OR-01A	-915.593	255.054	-660.538	0.873706	BRCA
TCGA-AR-A1AX-01A	924.398	2232.75	3157.15	0.48151	BRCA
TCGA-D8-A1XO-01A	1126.6	784.092	1910.69	0.632937	BRCA
TCGA-E9-A1R2-01A	349.021	460.563	809.584	0.749278	BRCA
TCGA-D8-A27M-01A	1143.83	2023.51	3167.34	0.480198	BRCA
TCGA-AN-A0FY-01A	468.828	-20.9625	447.865	0.783369	BRCA
TCGA-BH-A0DX-01A	1311.51	1221	2532.51	0.559735	BRCA
TCGA-EW-A1IY-01A	1194.51	1600.61	2795.12	0.527383	BRCA
TCGA-A2-A04N-01A	864.033	226.747	1090.78	0.721312	BRCA
TCGA-A2-A0YF-01A	191.273	639.453	830.726	0.747219	BRCA
TCGA-PE-A5DE-01A	671.183	2555.18	3226.37	0.47258	BRCA
TCGA-EW-A1J5-01A	513.951	1591.7	2105.65	0.610525	BRCA
TCGA-AO-A0JE-01A	1494.56	1731.67	3226.23	0.472598	BRCA
TCGA-BH-A1FN-01A	383.608	117.327	500.935	0.778503	BRCA
TCGA-BH-A18V-01A	730.633	1288.24	2018.87	0.620564	BRCA
TCGA-BH-A0BF-01A	1757.19	2362.07	4119.26	0.35335	BRCA
TCGA-B6-A409-01A	-91.8633	442.544	350.68	0.792156	BRCA
TCGA-A2-A0CL-01A	1366.7	2790.74	4157.44	0.348101	BRCA
TCGA-A2-A0CO-01A	1123.73	1914.82	3038.55	0.496694	BRCA
TCGA-AC-A3QP-01A	1075.76	1329.25	2405.01	0.575146	BRCA
TCGA-AC-A2QJ-01A	1233.88	1945.09	3178.97	0.4787	BRCA
TCGA-B6-A0RM-01A	-370.105	-336.918	-707.022	0.877004	BRCA
TCGA-D8-A1JS-01A	-989.387	-288.276	-1277.66	0.914129	BRCA
TCGA-A7-A26J-01A	716.579	348.28	1064.86	0.723942	BRCA
TCGA-A7-A13H-01A	742.292	1590.2	2332.49	0.58382	BRCA
TCGA-AO-A126-01A	1091.73	625.927	1717.65	0.654618	BRCA
TCGA-BH-A6R8-01A	-15.4649	934.712	919.247	0.738521	BRCA
TCGA-A7-A0DB-01C	1144.13	152.437	1296.57	0.700065	BRCA
TCGA-AC-A3TM-01A	218.172	885.571	1103.74	0.719993	BRCA
TCGA-AR-A0TQ-01A	314.801	1234.23	1549.03	0.673127	BRCA
TCGA-GM-A2DH-01A	-33.6704	1600.66	1566.99	0.671175	BRCA
TCGA-B6-A0RI-01A	772.827	336.747	1109.57	0.719399	BRCA
TCGA-A2-A1G0-01A	976.094	853.346	1829.44	0.642126	BRCA
TCGA-A2-A1FX-01A	707.425	624.055	1331.48	0.696396	BRCA
TCGA-A7-A26G-01A	1560.38	1360.38	2920.76	0.511625	BRCA
TCGA-E2-A1LI-01A	-378.061	964.714	586.652	0.770545	BRCA
TCGA-A8-A08P-01A	1049.4	1806.87	2856.27	0.519736	BRCA
TCGA-E2-A1IN-01A	1095.1	116.638	1211.74	0.708902	BRCA
TCGA-BH-A0HA-01A	1346.1	1185.34	2531.45	0.559864	BRCA
TCGA-AO-A1KR-01A	-900.208	455.179	-445.029	0.857882	BRCA
TCGA-3C-AALK-01A	906.31	596.726	1503.04	0.678105	BRCA
TCGA-BH-A0BV-01A	968.249	1087.62	2055.87	0.616297	BRCA
TCGA-E2-A1IH-01A	1649.36	2001.66	3651.02	0.416763	BRCA
TCGA-XX-A89A-01A	1746.19	1729.39	3475.59	0.440031	BRCA
TCGA-E9-A1RH-01A	242.727	137.117	379.844	0.789536	BRCA
TCGA-A8-A085-01A	210.357	-672.374	-462.017	0.859161	BRCA
TCGA-E9-A1N3-01A	-526.357	-585.797	-1112.15	0.904011	BRCA
TCGA-D8-A13Y-01A	-911.011	-960.262	-1871.27	0.945943	BRCA
TCGA-AO-A0JB-01A	319.356	646.175	965.532	0.733923	BRCA
TCGA-AC-A6IV-01A	1714.13	1872.21	3586.34	0.425374	BRCA
TCGA-A8-A09M-01A	248.093	1220.33	1468.42	0.68183	BRCA
TCGA-BH-A0GY-01A	431.642	707.065	1138.71	0.716422	BRCA
TCGA-AR-A2LL-01A	287.31	722.121	1009.43	0.729531	BRCA
TCGA-BH-A208-01A	2040.53	762.936	2803.46	0.526342	BRCA
TCGA-EW-A1PE-01A	966.878	1450.79	2417.67	0.573624	BRCA
TCGA-AO-A125-01A	-1392.58	-462.332	-1854.91	0.945161	BRCA
TCGA-E2-A1B1-01A	1493.91	1620.15	3114.05	0.487044	BRCA
TCGA-BH-A0C0-01A	410.022	2284.17	2694.19	0.539913	BRCA
TCGA-A7-A26I-01B	1458.56	733.722	2192.28	0.600405	BRCA
TCGA-AO-A0JJ-01A	1363.15	1704.24	3067.39	0.493015	BRCA
TCGA-AR-A2LH-01A	790.152	2069.6	2859.75	0.519299	BRCA
TCGA-A2-A3XW-01A	547.535	1324.85	1872.38	0.637281	BRCA
TCGA-AR-A0TS-01A	655.724	2173.36	2829.09	0.523141	BRCA
TCGA-BH-A0AV-01A	1185.96	594.43	1780.39	0.647629	BRCA
TCGA-A8-A07B-01A	569.618	12.9194	582.538	0.77093	BRCA
TCGA-LL-A73Z-01A	935.538	1365.61	2301.15	0.58755	BRCA
TCGA-B6-A402-01A	-411.45	-342.736	-754.187	0.88031	BRCA
TCGA-AR-A0TT-01A	1285.75	2546.04	3831.79	0.392499	BRCA
TCGA-EW-A6SB-01A	-440.103	2272.69	1832.59	0.641772	BRCA
TCGA-AC-A2FB-01A	913.937	2384.77	3298.7	0.463196	BRCA
TCGA-AC-A62V-01A	264.253	262.461	526.714	0.776123	BRCA
TCGA-D8-A1XQ-01A	633.123	1522.52	2155.65	0.604697	BRCA
TCGA-BH-A0DD-01A	-46.098	65.5954	19.4974	0.820878	BRCA
TCGA-Z7-A8R6-01A	-85.5374	186.151	100.614	0.81402	BRCA
TCGA-OL-A5DA-01A	45.3675	347.675	393.043	0.788345	BRCA
TCGA-WT-AB41-01A	266.115	2250.51	2516.62	0.561666	BRCA
TCGA-E2-A1LA-01A	678.447	1782.5	2460.94	0.568409	BRCA
TCGA-AR-A24N-01A	543.437	163.848	707.284	0.759138	BRCA
TCGA-E9-A3QA-01A	336.417	2224.51	2560.93	0.556274	BRCA
TCGA-E2-A15J-01A	-284.446	-167.212	-451.658	0.858382	BRCA
TCGA-LL-A73Y-01A	726.621	1132.94	1859.56	0.638731	BRCA
TCGA-A2-A4RY-01A	807.562	796.501	1604.06	0.667131	BRCA
TCGA-D8-A1XU-01A	938.744	523.061	1461.8	0.682541	BRCA
TCGA-AN-A0FJ-01A	201.907	16.0896	217.997	0.803892	BRCA
TCGA-BH-A0DK-01A	1374.3	1942.79	3317.09	0.460802	BRCA
TCGA-B6-A0IJ-01A	-146	1954.64	1808.64	0.644464	BRCA
TCGA-LL-A7SZ-01A	555.967	2028.85	2584.82	0.553356	BRCA
TCGA-C8-A26Y-01A	-647.129	519.625	-127.505	0.83301	BRCA
TCGA-A8-A06R-01A	1068.07	1062.39	2130.46	0.607637	BRCA
TCGA-AO-A128-01A	634.4	3034.59	3668.99	0.414364	BRCA
TCGA-E2-A1BC-01A	890.894	-173.362	717.532	0.758158	BRCA
TCGA-B6-A0I6-01A	296.183	-71.4231	224.76	0.803301	BRCA
TCGA-BH-A1ET-01A	642.551	405.686	1048.24	0.725623	BRCA
TCGA-A2-A04V-01A	786.604	442.999	1229.6	0.70705	BRCA
TCGA-A7-A2KD-01A	930.935	1097.23	2028.16	0.619494	BRCA
TCGA-A7-A0CE-01A	-360.536	-30.7033	-391.239	0.853798	BRCA
TCGA-D8-A1JE-01A	1438.44	782.031	2220.47	0.597091	BRCA
TCGA-B6-A0WX-01A	1006.99	931.91	1938.9	0.629727	BRCA
TCGA-A7-A4SB-01A	74.9576	-404.009	-329.051	0.849011	BRCA
TCGA-EW-A1J1-01A	85.3272	941.236	1026.56	0.727809	BRCA
TCGA-A2-A0YM-01A	189.04	1079.47	1268.51	0.702999	BRCA
TCGA-A8-A0A4-01A	585.976	-179.722	406.253	0.787151	BRCA
TCGA-A2-A0EM-01A	734.989	132.138	867.127	0.743658	BRCA
TCGA-AR-A24X-01A	564.156	204.192	768.348	0.753273	BRCA
TCGA-C8-A132-01A	1083.89	1503.58	2587.47	0.553032	BRCA
TCGA-AN-A049-01A	778.198	797.578	1575.78	0.670219	BRCA
TCGA-A2-A0SY-01A	1197.89	1259.41	2457.3	0.568849	BRCA
TCGA-B6-A0RU-01A	244.187	-141.279	102.908	0.813824	BRCA
TCGA-AR-A0TX-01A	939.478	1779.48	2718.96	0.536849	BRCA
TCGA-BH-A0HQ-01A	609.859	51.181	661.04	0.763539	BRCA
TCGA-E2-A15C-01A	649.858	273.414	923.272	0.738123	BRCA
TCGA-AQ-A54N-01A	-1403.66	44.0215	-1359.64	0.918941	BRCA
TCGA-A8-A07I-01A	1022.54	814.212	1836.75	0.641303	BRCA
TCGA-B6-A1KI-01A	642.487	-373.202	269.285	0.799391	BRCA
TCGA-B6-A0RH-01A	651.765	303.028	954.794	0.734993	BRCA
TCGA-BH-A5IZ-01A	-364.778	272.901	-91.8764	0.830105	BRCA
TCGA-AN-A0XU-01A	-588.313	685.344	97.0317	0.814325	BRCA
TCGA-LD-A74U-01A	1142.84	1058.65	2201.49	0.599324	BRCA
TCGA-B6-A401-01A	464.211	994.886	1459.1	0.682831	BRCA
TCGA-PL-A8LV-01A	-26.2375	1029.08	1002.84	0.730193	BRCA
TCGA-BH-A0BR-01A	1386.58	1116.33	2502.91	0.563331	BRCA
TCGA-A8-A07G-01A	1191.68	610.699	1802.38	0.645166	BRCA
TCGA-A2-A0EN-01A	1529.16	2140.12	3669.27	0.414326	BRCA
TCGA-OK-A5Q2-01A	712.396	1414.81	2127.2	0.608017	BRCA
TCGA-A8-A084-01A	155.812	-118.751	37.061	0.819403	BRCA
TCGA-BH-A0DS-01A	832.971	1094.71	1927.68	0.631005	BRCA
TCGA-A8-A09I-01A	553.394	1093.75	1647.15	0.662407	BRCA
TCGA-GM-A3XL-01A	-577.735	1472.15	894.416	0.740974	BRCA
TCGA-W8-A86G-01A	222.341	-436.395	-214.054	0.839971	BRCA
TCGA-AO-A12F-01A	496.473	-116.451	380.022	0.78952	BRCA
TCGA-BH-A0HK-01A	745.747	540.161	1285.91	0.701181	BRCA
TCGA-A8-A06Q-01A	-997.507	-469.258	-1466.76	0.925029	BRCA
TCGA-BH-A42U-01A	729.063	1401.29	2130.36	0.60765	BRCA
TCGA-AQ-A04L-01B	477.361	140.458	617.82	0.767621	BRCA
TCGA-AR-A1AO-01A	1633.19	2676.32	4309.51	0.32709	BRCA
TCGA-Z7-A8R5-01A	633.954	1598.33	2232.28	0.5957	BRCA
TCGA-B6-A0I1-01A	-1126.56	-482.107	-1608.66	0.932741	BRCA
TCGA-EW-A1PA-01A	303.899	349.701	653.6	0.764244	BRCA
TCGA-BH-A0W4-01A	528.546	-258.571	269.975	0.79933	BRCA
TCGA-A2-A3XZ-01A	108.864	1875.29	1984.15	0.624553	BRCA
TCGA-A7-A26H-01A	1009.74	841.311	1851.06	0.639691	BRCA
TCGA-E2-A1B0-01A	649.403	807.689	1457.09	0.683046	BRCA
TCGA-BH-A1EU-01A	1490.4	1875.01	3365.41	0.454496	BRCA
TCGA-AC-A23H-01A	216.729	-167.75	48.9787	0.818399	BRCA
TCGA-EW-A1P4-01A	169.02	1568.28	1737.3	0.652436	BRCA
TCGA-E2-A10E-01A	94.9471	301.8	396.748	0.788011	BRCA
TCGA-EW-A1P0-01A	194.753	352.059	546.812	0.774259	BRCA
TCGA-EW-A6S9-01A	628.068	135.765	763.833	0.753709	BRCA
TCGA-A2-A25B-01A	670.158	641.448	1311.61	0.698487	BRCA
TCGA-LL-A6FR-01A	405.956	262.127	668.083	0.762871	BRCA
TCGA-AR-A5QM-01A	939.617	1099.82	2039.43	0.618195	BRCA
TCGA-EW-A1P5-01A	187.463	991.988	1179.45	0.712237	BRCA
TCGA-E2-A14O-01A	-115.733	164	48.2672	0.818459	BRCA
TCGA-AN-A0AR-01A	-749.144	-362.975	-1112.12	0.904009	BRCA
TCGA-E9-A22D-01A	634.313	2545.91	3180.23	0.478538	BRCA
TCGA-A2-A0CS-01A	649.916	513.231	1163.15	0.713915	BRCA
TCGA-E2-A1IF-01A	863.806	548.716	1412.52	0.68781	BRCA
TCGA-E2-A1IE-01A	-340.727	-725.774	-1066.5	0.901126	BRCA
TCGA-BH-A0BW-01A	302.552	1840.88	2143.44	0.606123	BRCA
TCGA-E2-A1AZ-01A	964.694	1504.35	2469.05	0.56743	BRCA
TCGA-D8-A27N-01A	1192.24	1154.23	2346.46	0.582154	BRCA
TCGA-A2-A0CT-01A	-150.155	-43.8906	-194.045	0.838374	BRCA
TCGA-A8-A09R-01A	775.452	1029.16	1804.61	0.644916	BRCA
TCGA-B6-A0RE-01A	-225.002	133.026	-91.9757	0.830113	BRCA
TCGA-E9-A249-01A	-169.398	134.486	-34.912	0.825413	BRCA
TCGA-E2-A1B5-01A	863.773	2629.14	3492.92	0.437745	BRCA
TCGA-A2-A25A-01A	1367.85	1128.35	2496.2	0.564144	BRCA
TCGA-AO-A03O-01A	-147.677	907.288	759.611	0.754116	BRCA
TCGA-E9-A22A-01A	1654.37	1579.9	3234.27	0.471557	BRCA
TCGA-BH-A0GZ-01A	674.631	158.668	833.299	0.746968	BRCA
TCGA-BH-A1FD-01A	580.574	301.459	882.033	0.742193	BRCA
TCGA-A1-A0SH-01A	1482.6	403.753	1886.35	0.6357	BRCA
TCGA-E2-A10A-01A	223.354	282.819	506.174	0.77802	BRCA
TCGA-B6-A0IO-01A	-509.741	252.607	-257.134	0.843386	BRCA
TCGA-BH-A1FR-01A	31.9386	680.255	712.194	0.758669	BRCA
TCGA-D8-A143-01A	-359.171	574.944	215.772	0.804086	BRCA
TCGA-AO-A03R-01A	109.159	1242.02	1351.18	0.694318	BRCA
TCGA-BH-A0E0-01A	-667.783	349.203	-318.58	0.848198	BRCA
TCGA-A8-A0AD-01A	994.842	817.433	1812.28	0.644056	BRCA
TCGA-GM-A2DI-01A	1375.89	2649.48	4025.37	0.366209	BRCA
TCGA-E9-A6HE-01A	727.227	901.402	1628.63	0.664441	BRCA
TCGA-BH-A0B3-01A	624.748	1348.14	1972.89	0.625843	BRCA
TCGA-AR-A0TU-01A	-660.621	1204	543.382	0.774578	BRCA
TCGA-LQ-A4E4-01A	-128.962	-504.1	-633.062	0.871736	BRCA
TCGA-PL-A8LY-01A	-572.239	279.097	-293.142	0.846214	BRCA
TCGA-BH-A1FU-01A	1198.95	1024.77	2223.73	0.596708	BRCA
TCGA-A8-A09D-01A	1503.26	1021.16	2524.42	0.560719	BRCA
TCGA-B6-A3ZX-01A	213.971	2486.46	2700.44	0.539141	BRCA
TCGA-A7-A5ZV-01A	-355.13	586.985	231.854	0.80268	BRCA
TCGA-BH-A0AY-01A	1374.2	1151.58	2525.78	0.560553	BRCA
TCGA-A7-A4SD-01A	494.374	1394.38	1888.75	0.635428	BRCA
TCGA-AO-A03L-01A	763.484	721.145	1484.63	0.680088	BRCA
TCGA-A2-A0EX-01A	987.901	548.805	1536.71	0.674464	BRCA
TCGA-GM-A2DM-01A	-316.699	661.612	344.914	0.792672	BRCA
TCGA-BH-A0DO-01B	185.274	-100.542	84.7316	0.815372	BRCA
TCGA-HN-A2OB-01A	1242.6	284.15	1526.75	0.675542	BRCA
TCGA-A2-A0CM-01A	693.501	1722.34	2415.84	0.573844	BRCA
TCGA-A2-A4S0-01A	-492.366	-277.128	-769.494	0.881374	BRCA
TCGA-BH-A0H9-01A	-25.3402	-53.2102	-78.5504	0.829012	BRCA
TCGA-B6-A0IP-01A	59.0664	373.726	432.792	0.784742	BRCA
TCGA-C8-A12X-01A	97.0671	362.985	460.053	0.782256	BRCA
TCGA-AN-A0AL-01A	858.162	1249.11	2107.27	0.610337	BRCA
TCGA-LD-A9QF-01A	1433.22	2686.21	4119.43	0.353326	BRCA
TCGA-E2-A152-01A	1003.72	483.066	1486.79	0.679856	BRCA
TCGA-BH-A1FE-06A	1160.88	513.279	1674.15	0.659432	BRCA
TCGA-BH-A18N-01A	48.8622	-56.9676	-8.10535	0.823185	BRCA
TCGA-C8-A1HN-01A	44.4535	226.933	271.386	0.799206	BRCA
TCGA-AN-A0FK-01A	68.37	12.462	80.832	0.815703	BRCA
TCGA-B6-A0IE-01A	100.861	-37.2694	63.5915	0.817165	BRCA
TCGA-B6-A400-01A	425.448	988.593	1414.04	0.687648	BRCA
TCGA-GM-A2DB-01A	-414.729	1054.7	639.966	0.765533	BRCA
TCGA-AC-A2FK-01A	409.356	624.585	1033.94	0.727066	BRCA
TCGA-BH-A0HU-01A	-296.609	13.1158	-283.494	0.845458	BRCA
TCGA-D8-A140-01A	334.049	707.77	1041.82	0.726271	BRCA
TCGA-A7-A0CD-01A	82.9272	-269.146	-186.219	0.837747	BRCA
TCGA-D8-A1JF-01A	801.478	540.177	1341.65	0.695323	BRCA
TCGA-A2-A4S1-01A	1464.27	1825.45	3289.71	0.464365	BRCA
TCGA-5T-A9QA-01A	-1432.24	-337.898	-1770.13	0.941024	BRCA
TCGA-AR-A2LK-01A	538.12	411.739	949.859	0.735484	BRCA
TCGA-AR-A1AH-01A	-426.206	-369.122	-795.329	0.883159	BRCA
TCGA-AR-A254-01A	1233.57	1543.07	2776.64	0.529686	BRCA
TCGA-E2-A1IO-01A	1298.35	938.059	2236.41	0.595213	BRCA
TCGA-S3-A6ZF-01A	311.544	805.66	1117.2	0.71862	BRCA
TCGA-B6-A0IB-01A	-648.546	-715.523	-1364.07	0.919198	BRCA
TCGA-A8-A07J-01A	1704.73	1534.65	3239.38	0.470895	BRCA
TCGA-AN-A0FV-01A	491.237	-129.43	361.807	0.791158	BRCA
TCGA-AN-A0XP-01A	491.122	56.2475	547.369	0.774207	BRCA
TCGA-A8-A08Z-01A	1531.47	1196.21	2727.69	0.535767	BRCA
TCGA-E9-A226-01A	783.405	-64.6349	718.77	0.75804	BRCA
TCGA-AR-A1AW-01A	1190.67	3066.84	4257.5	0.334295	BRCA
TCGA-GI-A2C9-01A	338.306	558.742	897.048	0.740714	BRCA
TCGA-EW-A6SA-01A	-854.695	-980.011	-1834.71	0.944189	BRCA
TCGA-E9-A1NG-01A	1872.83	1291.55	3164.38	0.480579	BRCA
TCGA-A8-A07L-01A	229.123	-324.529	-95.4055	0.830393	BRCA
TCGA-E2-A15L-01A	527.145	-87.7163	439.429	0.784138	BRCA
TCGA-D8-A1JI-01A	-349.022	12.5318	-336.49	0.849587	BRCA
TCGA-GM-A2DO-01A	209.686	3049.66	3259.35	0.468308	BRCA
TCGA-EW-A1P6-01A	605.471	-26.4703	579.001	0.77126	BRCA
TCGA-AR-A1AI-01A	-251.606	1795.9	1544.3	0.673641	BRCA
TCGA-AR-A0U3-01A	-475.757	108.293	-367.464	0.851976	BRCA
TCGA-A2-A0ES-01A	1041.68	717.195	1758.87	0.650032	BRCA
TCGA-A8-A06P-01A	1287.41	514.22	1801.63	0.64525	BRCA
TCGA-S3-AA12-01A	-388.465	-272.489	-660.954	0.873735	BRCA
TCGA-E9-A3Q9-01A	438.373	1088.31	1526.68	0.675549	BRCA
TCGA-BH-A0HX-01A	657.066	371.138	1028.2	0.727644	BRCA
TCGA-AC-A3W7-01A	560.462	192.39	752.852	0.754767	BRCA
TCGA-AO-A124-01A	-727.598	185.386	-542.211	0.865125	BRCA
TCGA-AC-A5XU-01A	535.495	22.3099	557.805	0.773237	BRCA
TCGA-LL-A6FQ-01A	33.8957	621.411	655.307	0.764082	BRCA
TCGA-AQ-A1H2-01A	-137.272	301.31	164.038	0.808577	BRCA
TCGA-BH-A0DQ-01A	1360.29	552.368	1912.66	0.632714	BRCA
TCGA-E2-A106-01A	-522.73	-563.204	-1085.93	0.902359	BRCA
TCGA-A2-A25F-01A	2030.65	3305.92	5336.56	0.181453	BRCA
TCGA-AN-A0AT-01A	-458.051	511.249	53.1978	0.818043	BRCA
TCGA-D8-A27T-01A	1255.09	1203.95	2459.04	0.568639	BRCA
TCGA-A2-A04X-01A	353.492	1712.72	2066.21	0.6151	BRCA
TCGA-A2-A3XT-01A	304.458	1701.11	2005.57	0.622095	BRCA
TCGA-AR-A0TY-01A	-339.863	-194.071	-533.934	0.864515	BRCA
TCGA-A2-A0YG-01A	-167.199	66.9851	-100.214	0.830787	BRCA
TCGA-B6-A0WZ-01A	3.82151	-266.626	-262.804	0.843833	BRCA
TCGA-A7-A5ZX-01A	748.963	-3.32827	745.634	0.755462	BRCA
TCGA-AC-A23G-01A	1723.6	1096.34	2819.94	0.524284	BRCA
TCGA-GM-A2DA-01A	1031.96	1591.82	2623.77	0.548584	BRCA
TCGA-B6-A0X1-01A	-592.499	1095.84	503.337	0.778282	BRCA
TCGA-AO-A12E-01A	599.312	680.365	1279.68	0.701833	BRCA
TCGA-AR-A250-01A	1281.51	956.963	2238.47	0.594969	BRCA
TCGA-A8-A06O-01A	478.576	478.683	957.259	0.734748	BRCA
TCGA-AO-A12G-01A	737.672	422.932	1160.6	0.714176	BRCA
TCGA-A7-A3IY-01A	995.026	1376.41	2371.43	0.57917	BRCA
TCGA-BH-A1EY-01A	1320.87	1530.34	2851.21	0.52037	BRCA
TCGA-A8-A079-01A	-233.452	266.474	33.0219	0.819743	BRCA
TCGA-AO-A03P-01A	100.747	-10.6212	90.1255	0.814913	BRCA
TCGA-E2-A572-01A	-596.631	161.085	-435.546	0.857166	BRCA
TCGA-A2-A0YH-01A	1128.21	1691.42	2819.63	0.524323	BRCA
TCGA-E2-A15G-01A	-140.722	-43.7991	-184.521	0.837611	BRCA
TCGA-C8-A12M-01A	-314.353	-0.537175	-314.89	0.84791	BRCA
TCGA-AR-A0TV-01A	-179.099	1265.67	1086.58	0.72174	BRCA
TCGA-A7-A13G-01B	604.42	125.084	729.505	0.757011	BRCA
TCGA-A8-A07E-01A	1365.08	887.846	2252.92	0.593263	BRCA
TCGA-E9-A1N9-01A	372.651	262.152	634.803	0.766021	BRCA
TCGA-BH-A0H3-01A	1099.95	748.878	1848.82	0.639942	BRCA
TCGA-AR-A1AY-01A	-98.1367	12.9356	-85.2011	0.829558	BRCA
TCGA-A2-A0D4-01A	-361	-494.346	-855.345	0.887257	BRCA
TCGA-E9-A5UO-01A	-1159.1	-755.543	-1914.64	0.947989	BRCA
TCGA-GM-A2DL-01A	1185.54	803.137	1988.68	0.624034	BRCA
TCGA-EW-A1PD-01A	844.162	66.6615	910.823	0.739354	BRCA
TCGA-A1-A0SI-01A	1315.34	1126.29	2441.63	0.57074	BRCA
TCGA-A2-A0CV-01A	930.981	1017.86	1948.84	0.628592	BRCA
TCGA-E2-A15E-06A	-490.331	607.792	117.461	0.812581	BRCA
TCGA-AO-A12B-01A	-457.665	-29.0879	-486.753	0.861013	BRCA
TCGA-B6-A408-01A	711.765	1364.57	2076.33	0.613928	BRCA
TCGA-OL-A5D7-01A	-408.694	1770.4	1361.71	0.693205	BRCA
TCGA-A2-A0EW-01A	1329.97	983.701	2313.67	0.586061	BRCA
TCGA-A2-A0T4-01A	1216.9	1230.53	2447.43	0.57004	BRCA
TCGA-C8-A131-01A	579.221	766.259	1345.48	0.69492	BRCA
TCGA-BH-A1EN-01A	358.489	-95.6122	262.876	0.799956	BRCA
TCGA-D8-A3Z5-01A	-48.1308	-22.7008	-70.8315	0.828378	BRCA
TCGA-E9-A247-01A	-273.981	-410.464	-684.445	0.875407	BRCA
TCGA-C8-A12Q-01A	745.072	777.305	1522.38	0.676015	BRCA
TCGA-E2-A1BD-01A	358.677	43.8949	402.572	0.787484	BRCA
TCGA-E9-A1RI-01A	1267.96	455.101	1723.06	0.654018	BRCA
TCGA-E2-A105-01A	-469.752	-351.336	-821.087	0.884926	BRCA
TCGA-D8-A1JK-01A	925.851	1680.87	2606.72	0.550675	BRCA
TCGA-BH-A0BJ-01A	919.991	731.789	1651.78	0.661897	BRCA
TCGA-S3-AA14-01A	744.444	-69.7872	674.657	0.762247	BRCA
TCGA-C8-A26V-01A	126.551	428.617	555.168	0.773482	BRCA
TCGA-BH-A1FB-01A	1336.85	1762.28	3099.13	0.488956	BRCA
TCGA-D8-A1JP-01A	1211.9	873.92	2085.82	0.612828	BRCA
TCGA-E2-A14X-01A	108.495	1282.52	1391.02	0.690097	BRCA
TCGA-BH-A0E2-01A	732.836	373.519	1106.35	0.719727	BRCA
TCGA-PL-A8LZ-01A	1165.14	2060.61	3225.76	0.472659	BRCA
TCGA-LL-A740-01A	1035.92	686.575	1722.49	0.654081	BRCA
TCGA-D8-A1X7-01A	434.735	96.4805	531.216	0.775706	BRCA
TCGA-AO-A0JD-01A	-688.925	488.475	-200.45	0.838886	BRCA
TCGA-D8-A1X5-01A	783.565	781.375	1564.94	0.671398	BRCA
TCGA-E9-A22E-01A	1885.35	1205.63	3090.98	0.489999	BRCA
TCGA-AC-A23E-01A	1596.36	735.979	2332.33	0.583839	BRCA
TCGA-AR-A0U2-01A	-289.418	431.148	141.73	0.8105	BRCA
TCGA-A2-A1FV-01A	135.898	-597.207	-461.31	0.859108	BRCA
TCGA-A8-A09B-01A	422.109	79.3413	501.45	0.778456	BRCA
TCGA-AN-A0XO-01A	272.771	-681.865	-409.094	0.85516	BRCA
TCGA-A7-A425-01A	775.34	969.919	1745.26	0.65155	BRCA
TCGA-A2-A0CZ-01A	1453.72	1184.62	2638.34	0.546795	BRCA
TCGA-GM-A3NY-01A	168.519	321.79	490.309	0.779481	BRCA
TCGA-AR-A0U0-01A	165.797	1807.77	1973.56	0.625766	BRCA
TCGA-AR-A24P-01A	916.146	355.356	1271.5	0.702687	BRCA
TCGA-AN-A0G0-01A	-74.1985	103.314	29.1153	0.820071	BRCA
TCGA-AN-A0AM-01A	346.922	921.017	1267.94	0.703059	BRCA
TCGA-BH-A0E6-01A	0.056326	874.351	874.407	0.742943	BRCA
TCGA-E9-A248-01A	426.486	2058.7	2485.19	0.565478	BRCA
TCGA-B6-A1KN-01A	314.14	240.305	554.444	0.77355	BRCA
TCGA-LL-A9Q3-01A	340.341	925.309	1265.65	0.703298	BRCA
TCGA-A8-A08B-01A	-501.219	667.535	166.317	0.808381	BRCA
TCGA-A1-A0SG-01A	652.852	592.307	1245.16	0.705433	BRCA
TCGA-BH-A0H0-01A	-442.76	-181.841	-624.601	0.871127	BRCA
TCGA-D8-A1XR-01A	145.792	-88.3791	57.4129	0.817687	BRCA
TCGA-C8-A12P-01A	832.172	639.105	1471.28	0.681524	BRCA
TCGA-LL-A50Y-01A	60.5929	976.836	1037.43	0.726714	BRCA
TCGA-AO-A03N-01B	418.833	70.3989	489.232	0.77958	BRCA
TCGA-E2-A1IU-01A	-147.283	345.821	198.538	0.805587	BRCA
TCGA-EW-A1IX-01A	1153.28	534.388	1687.67	0.65794	BRCA
TCGA-A2-A0EV-01A	954.09	1083.67	2037.76	0.618388	BRCA
TCGA-AC-A3W5-01A	1453.2	1787.69	3240.89	0.470701	BRCA
TCGA-AR-A2LN-01A	1402.38	907.82	2310.2	0.586474	BRCA
TCGA-E9-A1QZ-01A	836.645	1831.19	2667.83	0.543165	BRCA
TCGA-BH-A8FY-01A	-670.98	201.349	-469.631	0.859732	BRCA
TCGA-AC-A6IX-06A	122.982	1915.39	2038.37	0.618317	BRCA
TCGA-AR-A1AL-01A	985.417	640.804	1626.22	0.664705	BRCA
TCGA-BH-A42T-01A	405.63	812.259	1217.89	0.708265	BRCA
TCGA-BH-A0B9-01A	-655.888	1703.99	1048.1	0.725637	BRCA
TCGA-AO-A0J8-01A	509.361	895.705	1405.07	0.688604	BRCA
TCGA-BH-A2L8-01A	960.688	2066.76	3027.45	0.498107	BRCA
TCGA-E9-A1N5-01A	1137.84	1083.14	2220.98	0.597031	BRCA
TCGA-A8-A075-01A	593.783	1007.78	1601.57	0.667404	BRCA
TCGA-AN-A0FZ-01A	162.154	-344.654	-182.499	0.837449	BRCA
TCGA-D8-A1XJ-01A	377.649	23.4947	401.144	0.787613	BRCA
TCGA-E2-A15F-01A	-97.2758	161.365	64.0888	0.817123	BRCA
TCGA-A2-A0EP-01A	1900.52	3062	4962.52	0.235147	BRCA
TCGA-BH-A18K-01A	710.8	212.83	923.63	0.738087	BRCA
TCGA-AR-A5QN-01A	631.311	682.088	1313.4	0.698298	BRCA
TCGA-E9-A244-01A	26.1695	19.0931	45.2626	0.818712	BRCA
TCGA-A8-A0A2-01A	683.612	664.194	1347.81	0.694674	BRCA
TCGA-B6-A40C-01A	786.854	654.937	1441.79	0.684685	BRCA
TCGA-AR-A2LQ-01A	1697.81	783.103	2480.92	0.565995	BRCA
TCGA-EW-A1J6-01A	-96.8454	1220.1	1123.26	0.718002	BRCA
TCGA-EW-A1IZ-01A	269.108	2421.56	2690.67	0.540348	BRCA
TCGA-AC-A2FG-01A	369.818	189.945	559.762	0.773055	BRCA
TCGA-A8-A09Z-01A	-86.8548	1209.81	1122.95	0.718033	BRCA
TCGA-EW-A1P1-01A	1648.11	1513.02	3161.13	0.480997	BRCA
TCGA-A8-A0A9-01A	518.123	452.507	970.63	0.733415	BRCA
TCGA-BH-A0DT-01A	742.324	821.74	1564.06	0.671494	BRCA
TCGA-A2-A0T2-01A	151.655	529.507	681.163	0.761628	BRCA
TCGA-A7-A4SA-01A	792.685	1642.29	2434.97	0.571541	BRCA
TCGA-D8-A27F-01A	468.769	190.58	659.348	0.7637	BRCA
TCGA-D8-A146-01A	1118.37	648.765	1767.13	0.64911	BRCA
TCGA-D8-A27E-01A	-2.6649	306.477	303.812	0.796336	BRCA
TCGA-C8-A138-01A	1119.77	1722.32	2842.1	0.521512	BRCA
TCGA-E2-A14V-01A	-205.18	-276.738	-481.918	0.860652	BRCA
TCGA-AC-A5EH-01A	1003.77	873.728	1877.5	0.636702	BRCA
TCGA-A2-A0YL-01A	888.238	729.36	1617.6	0.66565	BRCA
TCGA-E2-A1LK-01A	-1023.98	145.357	-878.618	0.888827	BRCA
TCGA-D8-A13Z-01A	642.903	1176.62	1819.52	0.643242	BRCA
TCGA-D8-A27V-01A	693.301	83.6808	776.982	0.752439	BRCA
TCGA-EW-A3U0-01A	1008.98	2683.15	3692.13	0.41127	BRCA
TCGA-A2-A4S2-01A	623.393	1366.22	1989.61	0.623927	BRCA
TCGA-D8-A1XV-01A	-601.696	-438.82	-1040.52	0.899465	BRCA
TCGA-BH-A1F0-01A	1397.14	2483.16	3880.3	0.385939	BRCA
TCGA-AN-A0FT-01A	788.974	643.789	1432.76	0.68565	BRCA
TCGA-E2-A15K-01A	368.898	1257.5	1626.4	0.664685	BRCA
TCGA-BH-A0DL-01A	122.02	1899.13	2021.15	0.620302	BRCA
TCGA-A2-A0EY-01A	359.795	880.413	1240.21	0.705948	BRCA
TCGA-B6-A0IG-01A	-90.0212	8.10173	-81.9194	0.829289	BRCA
TCGA-BH-A0HI-01A	718.399	476.637	1195.04	0.710629	BRCA
TCGA-E2-A576-01A	-29.5036	252.463	222.959	0.803458	BRCA
TCGA-BH-A201-01A	884.749	8.5254	893.274	0.741086	BRCA
TCGA-D8-A1JB-01A	754.529	1903.38	2657.91	0.544388	BRCA
TCGA-A1-A0SN-01A	868.437	1124.81	1993.25	0.623509	BRCA
TCGA-A8-A08A-01A	635.922	780.56	1416.48	0.687388	BRCA
TCGA-A2-A0YI-01A	1129.16	1781.43	2910.59	0.512907	BRCA
TCGA-AR-A1AN-01A	1131.4	628.709	1760.11	0.649895	BRCA
TCGA-AR-A2LM-01A	1136.96	552.299	1689.26	0.657764	BRCA
TCGA-AR-A5QQ-01A	512.911	2201.36	2714.28	0.537429	BRCA
TCGA-AR-A0TR-01A	-1200.18	-88.2707	-1288.45	0.91477	BRCA
TCGA-GM-A3XG-01A	-123.032	-212.449	-335.481	0.849509	BRCA
TCGA-BH-A1FC-01A	-36.515	1563.66	1527.14	0.6755	BRCA
TCGA-A2-A0D1-01A	-288.104	-356.373	-644.477	0.872556	BRCA
TCGA-EW-A1P7-01A	1172.96	2624.81	3797.77	0.397087	BRCA
TCGA-AR-A1AP-01A	613.634	851.228	1464.86	0.682213	BRCA
TCGA-E2-A150-01A	498.36	1044.65	1543.01	0.67378	BRCA
TCGA-EW-A2FW-01A	138.778	-153.72	-14.9428	0.823755	BRCA
TCGA-AR-A1AV-01A	288.268	46.2077	334.476	0.793605	BRCA
TCGA-A2-A0T1-01A	1398.31	2136.6	3534.91	0.432195	BRCA
TCGA-AO-A0JF-01A	1605.61	1198.08	2803.7	0.526313	BRCA
TCGA-OL-A6VR-01A	-838.575	-410.445	-1249.02	0.912417	BRCA
TCGA-A8-A090-01A	697.57	822.823	1520.39	0.67623	BRCA
TCGA-BH-A0BG-01A	136.079	1589.93	1726.01	0.653691	BRCA
TCGA-AO-A1KP-01A	-481.364	-670.99	-1152.35	0.906518	BRCA
TCGA-LL-A441-01A	411.796	2259.03	2670.82	0.542797	BRCA
TCGA-C8-A133-01A	-1151.19	-165.956	-1317.15	0.916464	BRCA
TCGA-BH-A8FZ-01A	1102.95	1774.68	2877.62	0.517056	BRCA
TCGA-E2-A1II-01A	89.4599	2464.02	2553.48	0.557181	BRCA
TCGA-EW-A6SC-01A	1003.16	777.209	1780.37	0.647631	BRCA
TCGA-AN-A0XT-01A	120.5	-62.9995	57.5002	0.81768	BRCA
TCGA-BH-A0RX-01A	1243.3	2218.15	3461.45	0.441894	BRCA
TCGA-A8-A08X-01A	1092.65	1371.71	2464.36	0.567997	BRCA
TCGA-AO-A03V-01A	2.96726	-9.72248	-6.75523	0.823073	BRCA
TCGA-EW-A1PH-01A	-286.929	232.564	-54.3655	0.827022	BRCA
TCGA-A2-A0ST-01A	667.073	3008.48	3675.55	0.413488	BRCA
TCGA-BH-A0BC-01A	1112.79	1529.76	2642.55	0.546277	BRCA
TCGA-E9-A1NH-01A	1215.95	672.074	1888.02	0.63551	BRCA
TCGA-B6-A0X5-01A	-383.232	-286.633	-669.865	0.874371	BRCA
TCGA-AC-A4ZE-01A	-75.7715	-32.7996	-108.571	0.831469	BRCA
TCGA-A8-A07Z-01A	-263.694	630.374	366.68	0.79072	BRCA
TCGA-OL-A66P-01A	1080.83	2642.99	3723.83	0.407025	BRCA
TCGA-E2-A1LE-01A	1223.29	1510.46	2733.75	0.535015	BRCA
TCGA-C8-A8HR-01A	1420.94	1555.03	2975.97	0.504646	BRCA
TCGA-A8-A09T-01A	564.392	340.448	904.84	0.739945	BRCA
TCGA-BH-A0HB-01A	495.135	1254.17	1749.3	0.651099	BRCA
TCGA-A8-A08G-01A	428.281	506.817	935.099	0.73695	BRCA
TCGA-A2-A0EQ-01A	390.57	2298.63	2689.2	0.540529	BRCA
TCGA-A8-A081-01A	-329.568	1198.63	869.057	0.743468	BRCA
TCGA-AO-A1KO-01A	302.597	50.0139	352.611	0.791983	BRCA
TCGA-BH-A0HW-01A	-1132.39	-978.518	-2110.91	0.956764	BRCA
TCGA-OL-A66H-01A	608.781	1396.39	2005.17	0.622141	BRCA
TCGA-A2-A0T0-01A	406.606	551.769	958.375	0.734637	BRCA
TCGA-AN-A04C-01A	-258.841	448.708	189.867	0.806341	BRCA
TCGA-E2-A573-01A	-32.7733	1878.08	1845.31	0.640339	BRCA
TCGA-AN-A0XS-01A	1137.12	1193.1	2330.22	0.584092	BRCA
TCGA-D8-A3Z6-01A	512.79	56.6179	569.407	0.772156	BRCA
TCGA-EW-A3E8-01B	900.942	1708.53	2609.47	0.550338	BRCA
TCGA-C8-A137-01A	110.857	-576.998	-466.141	0.859471	BRCA
TCGA-GM-A4E0-01A	1581.58	1952.11	3533.69	0.432356	BRCA
TCGA-E2-A1B4-01A	-21.5723	-282.062	-303.634	0.847033	BRCA
TCGA-EW-A2FS-01A	149.055	831.797	980.853	0.732394	BRCA
TCGA-S3-A6ZG-01A	152.403	557.709	710.112	0.758868	BRCA
TCGA-GM-A3XN-01A	1210.83	1124.28	2335.12	0.583507	BRCA
TCGA-EW-A1P8-01A	278.197	1390.65	1668.84	0.660018	BRCA
TCGA-E2-A156-01A	-707.654	-358.072	-1065.73	0.901076	BRCA
TCGA-AC-A8OP-01A	475.294	396.617	871.911	0.743188	BRCA
TCGA-AN-A0FS-01A	884.605	-10.2439	874.361	0.742947	BRCA
TCGA-B6-A0IM-01A	379.581	-39.0189	340.562	0.793061	BRCA
TCGA-E9-A3HO-01A	-134.197	822.863	688.666	0.760914	BRCA
TCGA-D8-A27K-01A	631.738	835.654	1467.39	0.681941	BRCA
TCGA-E9-A2JT-01A	1004.9	3129.6	4134.49	0.351257	BRCA
TCGA-GM-A2DK-01A	821.639	940.561	1762.2	0.649661	BRCA
TCGA-AR-A1AK-01A	1082.28	1668.38	2750.66	0.532917	BRCA
TCGA-E2-A15R-01A	-503.415	-849.603	-1353.02	0.918558	BRCA
TCGA-BH-A18Q-01A	-0.839638	799.338	798.499	0.750355	BRCA
TCGA-E2-A153-01A	1510.93	715.812	2226.75	0.596352	BRCA
TCGA-BH-A0BT-01A	400.902	537.944	938.846	0.736578	BRCA
TCGA-E9-A54Y-01A	-1110.61	124.896	-985.71	0.895921	BRCA
TCGA-E2-A14Q-01A	205.423	205.451	410.874	0.786732	BRCA
TCGA-BH-A0HN-01A	-701.443	28.8093	-672.634	0.874568	BRCA
TCGA-E2-A1IK-01A	-128.223	1172.86	1044.63	0.725987	BRCA
TCGA-E2-A10C-01A	168.573	1285.19	1453.76	0.683403	BRCA
TCGA-A8-A095-01A	289.372	244.172	533.544	0.77549	BRCA
TCGA-A7-A0DB-01A	1041.45	734.95	1776.4	0.648075	BRCA
TCGA-BH-A18J-01A	659.035	162.678	821.713	0.748098	BRCA
TCGA-BH-A28O-01A	1082.37	548.911	1631.28	0.66415	BRCA
TCGA-AC-A3TN-01A	103.766	149.532	253.297	0.800799	BRCA
TCGA-A7-A13E-01A	-102.053	-470.226	-572.278	0.86733	BRCA
TCGA-BH-A0W5-01A	972.832	2081.09	3053.92	0.494734	BRCA
TCGA-GM-A2DD-01A	1248.2	2289.89	3538.09	0.431774	BRCA
TCGA-AN-A0XV-01A	792.244	596.835	1389.08	0.690304	BRCA
TCGA-E2-A1IL-01A	604.026	-174.774	429.251	0.785064	BRCA
TCGA-EW-A2FR-01A	1614.93	783.176	2398.1	0.575974	BRCA
TCGA-3C-AAAU-01A	-611.579	-480.25	-1091.83	0.902731	BRCA
TCGA-AR-A24W-01A	715.788	-139.824	575.963	0.771544	BRCA
TCGA-OL-A5RZ-01A	-471.899	-318.02	-789.919	0.882786	BRCA
TCGA-E9-A1RB-01A	33.4571	154.522	187.979	0.806505	BRCA
TCGA-AN-A0AJ-01A	372.419	1402.59	1775.01	0.648231	BRCA
TCGA-AR-A1AT-01A	556.118	1736.22	2292.34	0.588596	BRCA
TCGA-A8-A09Q-01A	916.004	1474.55	2390.55	0.57688	BRCA
TCGA-A8-A083-01A	-763.68	-171.434	-935.114	0.892597	BRCA
TCGA-AN-A0XL-01A	1107.91	131.706	1239.62	0.706009	BRCA
TCGA-E9-A1RC-01A	-69.5911	-493.136	-562.727	0.866631	BRCA
TCGA-D8-A27I-01A	1347.65	1329.99	2677.65	0.541955	BRCA
TCGA-A2-A04Y-01A	424.833	1330.05	1754.89	0.650477	BRCA
TCGA-PE-A5DC-01A	-61.1708	131.692	70.5211	0.816578	BRCA
TCGA-OL-A5D8-01A	34.9916	465.69	500.682	0.778527	BRCA
TCGA-A7-A26E-01A	1025.99	300.04	1326.03	0.69697	BRCA
TCGA-AN-A0FL-01A	-563.445	-244.267	-807.712	0.88401	BRCA
TCGA-A8-A0A1-01A	1126.22	1748.29	2874.51	0.517447	BRCA
TCGA-AN-A0FN-01A	2086.27	2153.39	4239.66	0.336762	BRCA
TCGA-D8-A1J9-01A	828.273	527.462	1355.74	0.693836	BRCA
TCGA-BH-A1EO-01A	1747.69	1115.92	2863.61	0.518815	BRCA
TCGA-B6-A0I2-01A	-316.129	2008.62	1692.49	0.657406	BRCA
TCGA-E9-A5UP-01A	-1205.04	217.421	-987.618	0.896045	BRCA
TCGA-A2-A0T5-01A	363.48	121.104	484.584	0.780007	BRCA
TCGA-A7-A0DA-01A	418.572	-25.0748	393.497	0.788304	BRCA
TCGA-B6-A0IC-01A	-1513.47	-470.658	-1984.13	0.951186	BRCA
TCGA-BH-A5J0-01A	1161.54	1862.1	3023.65	0.498591	BRCA
TCGA-A2-A0CY-01A	-1005.15	-470.286	-1475.44	0.925512	BRCA
TCGA-E9-A245-01A	-198.641	-262.079	-460.72	0.859064	BRCA
TCGA-GM-A3NW-01A	-24.4142	302.332	277.918	0.798629	BRCA
TCGA-A1-A0SB-01A	-343.102	-1051.98	-1395.08	0.920981	BRCA
TCGA-OL-A66N-01A	699.634	1094.2	1793.84	0.646124	BRCA
TCGA-A2-A0CQ-01A	-45.1324	754.297	709.164	0.758958	BRCA
TCGA-C8-A1HG-01A	496.499	1459.91	1956.41	0.627727	BRCA
TCGA-AC-A2BK-01A	-1292.35	-672.162	-1964.51	0.950293	BRCA
TCGA-A8-A08J-01A	731.946	490.861	1222.81	0.707755	BRCA
TCGA-A8-A09V-01A	587.761	-344.284	243.477	0.801662	BRCA
TCGA-A2-A0T3-01A	-247.913	-425.752	-673.665	0.874641	BRCA
TCGA-C8-A1HK-01A	-259.958	145.454	-114.504	0.831952	BRCA
TCGA-AN-A04A-01A	966.89	237.474	1204.36	0.709665	BRCA
TCGA-E9-A1RG-01A	307.523	727.075	1034.6	0.727	BRCA
TCGA-JL-A3YW-01A	1541.88	1728.02	3269.91	0.466938	BRCA
TCGA-E2-A154-01A	304.664	-328.411	-23.7467	0.824487	BRCA
TCGA-A2-A04U-01A	-159.175	-225.421	-384.596	0.85329	BRCA
TCGA-BH-A0EE-01A	-1063.38	744.291	-319.092	0.848237	BRCA
TCGA-BH-A0H5-01A	827.564	3050.82	3878.38	0.386199	BRCA
TCGA-EW-A1IW-01A	664.036	578.968	1243	0.705657	BRCA
TCGA-AO-A0J4-01A	227.335	1419.78	1647.11	0.662411	BRCA
TCGA-A7-A3J1-01A	908.833	1737.06	2645.9	0.545866	BRCA
TCGA-E9-A243-01A	1330.6	2771.94	4102.54	0.355645	BRCA
TCGA-C8-A134-01A	-42.4162	1163.51	1121.1	0.718223	BRCA
TCGA-D8-A1Y1-01A	1095.65	684.561	1780.21	0.647649	BRCA
TCGA-AO-A12A-01A	746.966	642.764	1389.73	0.690234	BRCA
TCGA-E2-A108-01A	1943.71	2688.68	4632.39	0.281952	BRCA
TCGA-BH-A0E1-01A	271.586	-165.285	106.301	0.813535	BRCA
TCGA-E2-A14U-01A	-503.357	-139.888	-643.246	0.872468	BRCA
TCGA-BH-A0HL-01A	-1019.95	-1109.36	-2129.31	0.957546	BRCA
TCGA-E9-A229-01A	1460.52	953.317	2413.84	0.574084	BRCA
TCGA-A8-A08T-01A	381.222	104.685	485.907	0.779886	BRCA
TCGA-E9-A1RF-01A	1028.48	1338.5	2366.98	0.579703	BRCA
TCGA-A2-A04T-01A	-248.764	1169.95	921.183	0.738329	BRCA
TCGA-E2-A15P-01A	335.626	-69.9871	265.639	0.799713	BRCA
TCGA-C8-A3M8-01A	196.931	-209.667	-12.7362	0.823571	BRCA
TCGA-LL-A5YO-01A	750.617	2797.32	3547.94	0.430469	BRCA
TCGA-OL-A66L-01A	899.957	1390.17	2290.13	0.588858	BRCA
TCGA-OL-A66K-01A	613.633	33.5158	647.149	0.764854	BRCA
TCGA-E2-A1LG-01A	-1005.6	247.327	-758.273	0.880594	BRCA
TCGA-E2-A1LS-01A	-327.041	-250.168	-577.21	0.86769	BRCA
TCGA-A7-A426-01A	659.032	601.432	1260.46	0.703839	BRCA
TCGA-BH-A0B7-01A	1047.74	1685.57	2733.31	0.53507	BRCA
TCGA-AC-A2FO-01A	1139.05	1654.3	2793.35	0.527604	BRCA
TCGA-D8-A27L-01A	1152.89	978.482	2131.37	0.607531	BRCA
TCGA-AC-A2FF-01A	1611.42	1472.31	3083.73	0.490926	BRCA
TCGA-GM-A2D9-01A	546.058	648.264	1194.32	0.710703	BRCA
TCGA-A2-A0D3-01A	-181.813	472.987	291.174	0.797457	BRCA
TCGA-A2-A0EO-01A	1268.32	972.585	2240.91	0.594682	BRCA
TCGA-A2-A0T7-01A	763.938	466.855	1230.79	0.706926	BRCA
TCGA-OL-A6VO-01A	-451.42	507.617	56.1968	0.81779	BRCA
TCGA-BH-A0EI-01A	856.32	-200.217	656.103	0.764007	BRCA
TCGA-A8-A094-01A	736.314	1571.18	2307.5	0.586795	BRCA
TCGA-A8-A092-01A	214.829	181.674	396.503	0.788033	BRCA
TCGA-AC-A3W6-01A	1495.63	1662.19	3157.83	0.481422	BRCA
TCGA-BH-A0BA-01A	521.55	492.63	1014.18	0.729054	BRCA
TCGA-EW-A1OX-01A	-1281.7	-1164.48	-2446.19	0.969915	BRCA
TCGA-A2-A0CR-01A	1066.11	2727.75	3793.86	0.397613	BRCA
TCGA-D8-A1JD-01A	1090.18	786.879	1877.06	0.636752	BRCA
TCGA-C8-A26X-01A	1260.44	2090.12	3350.57	0.456436	BRCA
TCGA-A1-A0SE-01A	626.258	-32.842	593.416	0.769912	BRCA
TCGA-A7-A4SF-01A	-122.843	340.666	217.823	0.803907	BRCA
TCGA-OL-A66O-01A	-176.201	-286.749	-462.95	0.859231	BRCA
TCGA-C8-A26W-01A	670.141	1094.02	1764.16	0.649442	BRCA
TCGA-E2-A9RU-01A	307.709	521.517	829.225	0.747366	BRCA
TCGA-AN-A0FW-01A	391.573	251.91	643.483	0.765201	BRCA
TCGA-D8-A1JC-01A	611.515	659.432	1270.95	0.702745	BRCA
TCGA-C8-A12V-01A	823.49	2939.54	3763.03	0.401761	BRCA
TCGA-A2-A04P-01A	392.163	1283.8	1675.96	0.659232	BRCA
TCGA-BH-A0W3-01A	-400.501	91.8025	-308.699	0.847428	BRCA
TCGA-BH-A0B5-01A	634.457	757.297	1391.75	0.690019	BRCA
TCGA-S3-AA10-01A	315.152	2301.06	2616.21	0.549511	BRCA
TCGA-BH-A0B0-01A	1166.61	1329.09	2495.71	0.564204	BRCA
TCGA-E2-A574-01A	-1161.69	-728.232	-1889.93	0.946828	BRCA
TCGA-AN-A0XN-01A	1750.41	1295.36	3045.77	0.495774	BRCA
TCGA-AN-A0XW-01A	1559.63	1797.09	3356.73	0.455631	BRCA
TCGA-C8-A1HF-01A	951.212	1550.72	2501.93	0.563449	BRCA
TCGA-AR-A2LO-01A	832.255	1450.66	2282.92	0.589713	BRCA
TCGA-D8-A1XA-01A	260.855	251.216	512.071	0.777476	BRCA
TCGA-BH-A0BL-01A	1486.53	1744.22	3230.75	0.472013	BRCA
TCGA-EW-A1J2-01A	1232.47	1022.21	2254.68	0.593055	BRCA
TCGA-BH-A0AZ-01A	1654.5	730.079	2384.57	0.577596	BRCA
TCGA-E9-A227-01A	823.155	1374.25	2197.4	0.599804	BRCA
TCGA-A2-A0D2-01A	229.376	1135.73	1365.1	0.692846	BRCA
TCGA-D8-A1XM-01A	1183.67	1268.84	2452.51	0.569428	BRCA
TCGA-D8-A1Y3-01A	177.176	1250.81	1427.98	0.68616	BRCA
TCGA-C8-A275-01A	485.3	1813.2	2298.5	0.587864	BRCA
TCGA-E2-A3DX-01A	1500.2	1976.64	3476.84	0.439866	BRCA
TCGA-C8-A1HM-01A	32.218	2157.26	2189.48	0.600734	BRCA
TCGA-E2-A158-01A	-1144.93	-390.581	-1535.51	0.928816	BRCA
TCGA-AR-A0TP-01A	-593.65	-642.227	-1235.88	0.911625	BRCA
TCGA-A7-A26F-01B	1312	1418.61	2730.6	0.535406	BRCA
TCGA-A2-A1FW-01A	296.073	-104.894	191.179	0.806227	BRCA
TCGA-E2-A15A-06A	347.908	1721.98	2069.88	0.614675	BRCA
TCGA-BH-A0C7-01B	182.575	367.063	549.638	0.773996	BRCA
TCGA-AR-A1AJ-01A	1237.01	2623.93	3860.95	0.388559	BRCA
TCGA-E9-A1R5-01A	600.579	-57.485	543.094	0.774604	BRCA
TCGA-A8-A09A-01A	899.919	541.687	1441.61	0.684704	BRCA
TCGA-GM-A2DC-01A	-238.72	13.51	-225.21	0.840858	BRCA
TCGA-A2-A3KC-01A	1064.46	779.299	1843.76	0.640513	BRCA
TCGA-AO-A0J9-01A	1405.15	1783.14	3188.29	0.477498	BRCA
TCGA-E2-A14Y-01A	-559.28	-30.7817	-590.062	0.868626	BRCA
TCGA-D8-A4Z1-01A	757.51	453.833	1211.34	0.708943	BRCA
TCGA-3C-AALI-01A	244.607	1144.95	1389.55	0.690253	BRCA
TCGA-E2-A159-01A	548.957	1828.04	2376.99	0.578504	BRCA
TCGA-E2-A155-01A	-486.363	-572.496	-1058.86	0.900639	BRCA
TCGA-A8-A082-01A	299.474	356.994	656.468	0.763972	BRCA
TCGA-E2-A14R-01A	-362.176	1392.73	1030.56	0.727407	BRCA
TCGA-D8-A141-01A	1603.12	2170.36	3773.48	0.400357	BRCA
TCGA-BH-A204-01A	250.863	-435.016	-184.153	0.837581	BRCA
TCGA-E2-A109-01A	283.426	204.65	488.076	0.779687	BRCA
TCGA-C8-A1HJ-01A	-243.973	140.55	-103.423	0.831049	BRCA
TCGA-BH-A0C1-01B	731.538	850.343	1581.88	0.669553	BRCA
TCGA-D8-A1Y2-01A	1705.36	2227.94	3933.3	0.378751	BRCA
TCGA-AR-A2LJ-01A	1071.93	1853.69	2925.62	0.511012	BRCA
TCGA-AC-A2QH-01B	36.0332	-879.421	-843.387	0.886446	BRCA
TCGA-A2-A0YK-01A	1267.97	2123.95	3391.92	0.451027	BRCA
TCGA-E9-A22H-01A	-66.3039	481.682	415.378	0.786324	BRCA
TCGA-E2-A1L8-01A	738.538	461.114	1199.65	0.710152	BRCA
TCGA-BH-A0B8-01A	237.687	47.4198	285.107	0.797994	BRCA
TCGA-BH-A18G-01A	180.361	492.679	673.04	0.762401	BRCA
TCGA-JL-A3YX-01A	-46.4082	-274.604	-321.012	0.848387	BRCA
TCGA-S3-AA17-01A	577.331	2367.23	2944.57	0.50862	BRCA
TCGA-E2-A15M-01A	1656.49	2035.54	3692.03	0.411284	BRCA
TCGA-E2-A56Z-01A	-243.353	-78.766	-322.12	0.848473	BRCA
TCGA-A7-A0CH-01A	355.526	-6.92902	348.597	0.792342	BRCA
TCGA-AR-A0TZ-01A	100.611	-134.996	-34.3852	0.82537	BRCA
TCGA-E2-A15I-01A	387.921	910.941	1298.86	0.699824	BRCA
TCGA-BH-A0B4-01A	1129.37	816.096	1945.47	0.628977	BRCA
TCGA-E2-A15K-06A	-1156.12	-126.106	-1282.23	0.914401	BRCA
TCGA-BH-A0WA-01A	200.264	368.743	569.008	0.772193	BRCA
TCGA-A2-A0ET-01A	-670.157	444.84	-225.317	0.840867	BRCA
TCGA-OL-A5RW-01A	-207.703	552.369	344.665	0.792694	BRCA
TCGA-A7-A13D-01B	107.55	-630.573	-523.023	0.863709	BRCA
TCGA-AN-A0FD-01A	954.637	574.724	1529.36	0.67526	BRCA
TCGA-BH-A0H7-01A	805.6	245.261	1050.86	0.725358	BRCA
TCGA-LL-A5YL-01A	483.329	1189.89	1673.22	0.659535	BRCA
TCGA-A2-A0D0-01A	-871.738	945.225	73.4867	0.816327	BRCA
TCGA-AO-A129-01A	292.684	1580.99	1873.67	0.637135	BRCA
TCGA-BH-A1EW-01A	456.235	976.314	1432.55	0.685673	BRCA
TCGA-AO-A03M-01B	335.159	1530.11	1865.27	0.638085	BRCA
TCGA-B6-A0RP-01A	962.43	743.539	1705.97	0.655914	BRCA
TCGA-E2-A15T-01A	-638.212	-558.599	-1196.81	0.909254	BRCA
TCGA-A2-A4RW-01A	663.815	555.53	1219.34	0.708114	BRCA
TCGA-A8-A08O-01A	490.642	-396.766	93.8763	0.814594	BRCA
TCGA-BH-A18I-01A	1392.57	1257.86	2650.43	0.545308	BRCA
TCGA-BH-A0BM-01A	760.277	255.732	1016.01	0.728871	BRCA
TCGA-E2-A14N-01A	-621.961	861.743	239.781	0.801986	BRCA
TCGA-5L-AAT0-01A	1078.76	1296.3	2375.06	0.578736	BRCA
TCGA-BH-A6R9-01A	2073.6	1953.44	4027.04	0.365981	BRCA
TCGA-EW-A1PG-01A	836.302	151.186	987.489	0.73173	BRCA
TCGA-AN-A03Y-01A	61.8597	530.849	592.709	0.769978	BRCA
TCGA-B6-A0RT-01A	954.668	3102.84	4057.5	0.361815	BRCA
TCGA-A2-A25D-01A	578.855	1965.35	2544.2	0.558312	BRCA
TCGA-A7-A56D-01A	823.623	1063.41	1887.03	0.635623	BRCA
TCGA-D8-A73W-01A	952.566	1054.23	2006.79	0.621954	BRCA
TCGA-AO-A0J5-01A	1288.23	311.876	1600.11	0.667564	BRCA
TCGA-A2-A1G6-01A	570.884	604.762	1175.65	0.712629	BRCA
TCGA-AC-A3OD-01B	1092.02	2162.75	3254.77	0.468901	BRCA
TCGA-A7-A0CJ-01A	-405.083	46.0375	-359.046	0.851329	BRCA
TCGA-A8-A07U-01A	848.169	2350.48	3198.65	0.476162	BRCA
TCGA-D8-A1XS-01A	808.42	354.654	1163.07	0.713922	BRCA
TCGA-B6-A0I8-01A	202.61	-445.256	-242.646	0.842241	BRCA
TCGA-LL-A5YM-01A	142.316	545.171	687.486	0.761027	BRCA
TCGA-E2-A15E-01A	229.321	-417.349	-188.028	0.837892	BRCA
TCGA-D8-A27G-01A	1016.06	992.988	2009.05	0.621695	BRCA
TCGA-BH-A1EX-01A	1080.06	900.595	1980.65	0.624954	BRCA
TCGA-A8-A076-01A	884.231	615.387	1499.62	0.678473	BRCA
TCGA-EW-A1OV-01A	949.965	2639.34	3589.3	0.424981	BRCA
TCGA-B6-A0X7-01A	691.22	-116.576	574.644	0.771667	BRCA
TCGA-B6-A0WT-01A	649.796	-49.3133	600.483	0.769249	BRCA
TCGA-A2-A4S3-01A	31.7865	997.763	1029.55	0.727508	BRCA
TCGA-BH-A0BZ-01A	1298.35	1796.43	3094.77	0.489514	BRCA
TCGA-OL-A5RU-01A	377.685	1638.45	2016.13	0.62088	BRCA
TCGA-D8-A73U-01A	1582.79	2964.66	4547.45	0.293892	BRCA
TCGA-A2-A0YT-01A	-146.164	160.377	14.2125	0.821321	BRCA
TCGA-A1-A0SK-01A	-1380.47	-1260.3	-2640.77	0.976472	BRCA
TCGA-E9-A295-01A	550.536	259.896	810.432	0.749196	BRCA
TCGA-AR-A1AR-01A	1101.31	1873.27	2974.57	0.504822	BRCA
TCGA-D8-A1XY-01A	1014.56	187.978	1202.54	0.709853	BRCA
TCGA-LL-A8F5-01A	31.1036	1101.56	1132.66	0.717041	BRCA
TCGA-E9-A1R6-01A	166.982	-113.919	53.0624	0.818054	BRCA
TCGA-BH-A1FL-01A	160.298	-116.744	43.5538	0.818856	BRCA
TCGA-E9-A1RE-01A	-84.5483	-381.146	-465.695	0.859437	BRCA
TCGA-D8-A1JN-01A	-904.697	135.362	-769.335	0.881363	BRCA
TCGA-D8-A145-01A	869.585	551.72	1421.31	0.686873	BRCA
TCGA-B6-A0IK-01A	25.0098	427.817	452.827	0.782916	BRCA
TCGA-C8-A1HE-01A	145.929	244.807	390.736	0.788554	BRCA
TCGA-A8-A0AB-01A	-215.007	-777.05	-992.057	0.896334	BRCA
TCGA-EW-A1J3-01A	189.678	175.407	365.085	0.790864	BRCA
TCGA-GI-A2C8-01A	1494.37	1192.93	2687.3	0.540763	BRCA
TCGA-A2-A0YJ-01A	-634.324	-327.401	-961.725	0.894351	BRCA
TCGA-A8-A0A7-01A	1530.16	2737.72	4267.88	0.332859	BRCA
TCGA-A8-A08L-01A	171.541	1117.04	1288.58	0.700901	BRCA
TCGA-BH-A0H6-01A	645.923	-144.377	501.546	0.778447	BRCA
TCGA-D8-A1XL-01A	224.119	1665.86	1889.98	0.635288	BRCA
TCGA-E2-A10B-01A	596.78	451.886	1048.67	0.72558	BRCA
TCGA-E9-A228-01A	41.2132	249.951	291.164	0.797457	BRCA
TCGA-A2-A3KD-01A	269.866	268.887	538.753	0.775007	BRCA
TCGA-AQ-A7U7-01A	1604.34	2599.88	4204.22	0.341656	BRCA
TCGA-AO-A1KS-01A	268.967	226.904	495.871	0.77897	BRCA
TCGA-A7-A0DC-01B	98.7721	-427.986	-329.214	0.849023	BRCA
TCGA-BH-A0EB-01A	1285.28	1527.91	2813.19	0.525128	BRCA
TCGA-C8-A12W-01A	993.851	738.703	1732.55	0.652963	BRCA
TCGA-AR-A24L-01A	991.478	102.753	1094.23	0.720962	BRCA
TCGA-EW-A1PB-01A	127.419	2442.27	2569.69	0.555204	BRCA
TCGA-D8-A1JJ-01A	893.889	503.38	1397.27	0.689433	BRCA
TCGA-C8-A12Z-01A	-77.5954	-299.473	-377.069	0.852714	BRCA
TCGA-A8-A09X-01A	1123.63	1730.6	2854.22	0.519993	BRCA
TCGA-AC-A62Y-01A	647.959	1281.45	1929.41	0.630808	BRCA
TCGA-AC-A3YJ-01A	-205.886	804.587	598.7	0.769416	BRCA
TCGA-E9-A22G-01A	-922.216	131.277	-790.939	0.882856	BRCA
TCGA-GM-A5PX-01A	971.441	560.818	1532.26	0.674946	BRCA
TCGA-A2-A4RX-01A	963.508	893.848	1857.36	0.638979	BRCA
TCGA-B6-A0WW-01A	367.924	-60.3566	307.568	0.796002	BRCA
TCGA-A2-A0SV-01A	837.952	1184.76	2022.72	0.620122	BRCA
TCGA-AR-A24U-01A	1273.48	1915.69	3189.17	0.477385	BRCA
TCGA-B6-A0X0-01A	-718.509	-274.502	-993.01	0.896396	BRCA
TCGA-BH-A0EA-01A	891.139	505.581	1396.72	0.689492	BRCA
TCGA-LL-A440-01A	1649.4	1659.12	3308.52	0.461919	BRCA
TCGA-A1-A0SQ-01A	-71.9979	167.751	95.7532	0.814434	BRCA
TCGA-A8-A09N-01A	312.856	219.357	532.213	0.775613	BRCA
TCGA-AC-A3QQ-01B	1024.23	760.85	1785.08	0.647104	BRCA
TCGA-BH-A18V-06A	282.63	2498.73	2781.36	0.529098	BRCA
TCGA-BH-A18H-01A	553.035	1841.59	2394.62	0.576392	BRCA
TCGA-E2-A1LH-01A	615.645	2215.89	2831.53	0.522835	BRCA
TCGA-C8-A27A-01A	-476.956	-413.081	-890.037	0.889594	BRCA
TCGA-E9-A1R4-01A	614.834	1698.43	2313.26	0.58611	BRCA
TCGA-A2-A3XU-01A	-1108.59	-661.49	-1770.08	0.941021	BRCA
TCGA-HN-A2NL-01A	-799.527	618.535	-180.992	0.837328	BRCA
TCGA-BH-A0BO-01A	1342.18	1179.81	2521.99	0.561014	BRCA
TCGA-D8-A1Y0-01A	995.846	1306.27	2302.12	0.587435	BRCA
TCGA-B6-A40B-01A	457.233	281.953	739.186	0.756082	BRCA
TCGA-PL-A8LX-01A	-323.712	403.451	79.739	0.815796	BRCA
TCGA-B6-A1KF-01A	-172.279	-819.85	-992.129	0.896339	BRCA
TCGA-AO-A0J7-01A	-351.756	-471.915	-823.671	0.885103	BRCA
TCGA-EW-A2FV-01A	661.201	1104.16	1765.36	0.649308	BRCA
TCGA-AR-A252-01A	1271.97	2442.77	3714.74	0.408243	BRCA
TCGA-AN-A0XR-01A	-181.929	-290.492	-472.42	0.859941	BRCA
TCGA-A2-A0YC-01A	677.43	593.174	1270.6	0.702781	BRCA
TCGA-A8-A07P-01A	584.287	488.933	1073.22	0.723095	BRCA
TCGA-E9-A3X8-01A	945.325	1515.78	2461.11	0.568389	BRCA
TCGA-AC-A2B8-01A	1272.18	1169.82	2442	0.570694	BRCA
TCGA-AO-A0JL-01A	27.1028	-8.15195	18.9509	0.820924	BRCA
TCGA-D8-A27W-01A	540.95	570.795	1111.74	0.719178	BRCA
TCGA-B6-A0RO-01A	-405.59	-139.864	-545.454	0.865364	BRCA
TCGA-BH-A0DE-01A	1130.72	1028.68	2159.4	0.604258	BRCA
TCGA-D8-A147-01A	-55.685	915.86	860.175	0.74434	BRCA
TCGA-BH-A202-01A	530.095	1052.58	1582.67	0.669467	BRCA
TCGA-BH-A18R-01A	-194.774	379.916	185.142	0.806751	BRCA
TCGA-B6-A0RV-01A	143.79	847.859	991.649	0.731314	BRCA
TCGA-D8-A27P-01A	196.592	-215.766	-19.1741	0.824107	BRCA
TCGA-BH-A0W7-01A	1184.73	1758.35	2943.08	0.508808	BRCA
TCGA-AC-A7VB-01A	-894.794	-849.034	-1743.83	0.939711	BRCA
TCGA-AN-A046-01A	900.39	1510.99	2411.38	0.57438	BRCA
TCGA-A2-A0SX-01A	851.411	1988.71	2840.12	0.52176	BRCA
TCGA-A8-A06N-01A	-1490.11	-538.045	-2028.15	0.953161	BRCA
TCGA-BH-A8G0-01A	1327.55	1792.96	3120.51	0.486216	BRCA
TCGA-BH-A0HP-01A	774.062	695.931	1469.99	0.681662	BRCA
TCGA-BH-A18U-01A	497.551	519.873	1017.42	0.728728	BRCA
TCGA-AN-A0AS-01A	940.937	697.835	1638.77	0.663327	BRCA
TCGA-AO-A0JC-01A	719.741	3643.24	4362.98	0.319664	BRCA
TCGA-BH-A1F2-01A	1090.71	308.195	1398.91	0.689259	BRCA
TCGA-BH-A18M-01A	1026.94	531.803	1558.74	0.672072	BRCA
TCGA-C8-A12L-01A	-286.63	284.476	-2.15372	0.822689	BRCA
TCGA-E9-A1R7-01A	-287.731	-537.62	-825.351	0.885217	BRCA
TCGA-BH-A1FH-01A	1625.39	440.528	2065.92	0.615134	BRCA
TCGA-AR-A24V-01A	1523.11	852.918	2376.03	0.57862	BRCA
TCGA-AC-A6IX-01A	1140.66	998.321	2138.98	0.606643	BRCA
TCGA-D8-A1JH-01A	1235.44	972.214	2207.66	0.598599	BRCA
TCGA-BH-A1FE-01A	1176.95	1561.66	2738.61	0.534413	BRCA
TCGA-A2-A25C-01A	661.528	437.154	1098.68	0.720509	BRCA
TCGA-B6-A0IQ-01A	-624.767	418.512	-206.255	0.839349	BRCA
TCGA-AO-A0JI-01A	-484.492	-122.779	-607.271	0.869875	BRCA
TCGA-B6-A0IA-01A	-818.521	-289.692	-1108.21	0.903763	BRCA
TCGA-E2-A1L7-01A	351.286	1441.61	1792.9	0.646229	BRCA
TCGA-BH-A18F-01A	977.034	852.377	1829.41	0.642129	BRCA
TCGA-C8-A1HI-01A	307.989	83.8192	391.808	0.788457	BRCA
TCGA-A2-A0YD-01A	1462.71	1227.01	2689.73	0.540464	BRCA
TCGA-A8-A06U-01A	-50.7884	635.651	584.862	0.770712	BRCA
TCGA-BH-A18S-01A	-304.26	118.97	-185.29	0.837672	BRCA
TCGA-A8-A08S-01A	94.0778	227.183	321.261	0.794784	BRCA
TCGA-A8-A08C-01A	-18.821	-62.5057	-81.3267	0.82924	BRCA
TCGA-C8-A1HO-01A	-118.643	-205.885	-324.528	0.84866	BRCA
TCGA-AO-A0JG-01A	630.077	1282.01	1912.09	0.632779	BRCA
TCGA-E9-A1NF-01A	1747.93	871.925	2619.85	0.549065	BRCA
TCGA-AO-A0J6-01A	-665.68	1309.95	644.271	0.765126	BRCA
TCGA-LL-A5YP-01A	1162.6	970.376	2132.97	0.607344	BRCA
TCGA-BH-A0DI-01A	1533	1120.37	2653.37	0.544947	BRCA
TCGA-BH-A1FJ-01A	-319.583	-550.19	-869.774	0.888232	BRCA
TCGA-UU-A93S-01A	-752.488	387.068	-365.42	0.851819	BRCA
TCGA-A2-A0YE-01A	-12.6029	-225.439	-238.042	0.841877	BRCA
TCGA-BH-A209-01A	547.153	2369.52	2916.68	0.51214	BRCA
TCGA-OL-A5RX-01A	284.682	567.568	852.25	0.745116	BRCA
TCGA-E2-A15D-01A	531.434	365.388	896.822	0.740737	BRCA
TCGA-D8-A27H-01A	636.726	307.381	944.108	0.736056	BRCA
TCGA-BH-A1F6-01A	433.927	1281.34	1715.27	0.654883	BRCA
TCGA-A1-A0SD-01A	898.978	451.375	1350.35	0.694405	BRCA
TCGA-A7-A26J-01B	1080.59	959.772	2040.37	0.618087	BRCA
TCGA-D8-A1XC-01A	-924.919	-338.011	-1262.93	0.91325	BRCA
TCGA-A2-A04R-01A	38.8563	-565.111	-526.254	0.863948	BRCA
TCGA-LD-A66U-01A	693.508	1423.9	2117.41	0.609158	BRCA
TCGA-E2-A15O-01A	-480.674	-28.2435	-508.917	0.862663	BRCA
TCGA-AR-A24T-01A	1496.89	722.542	2219.44	0.597213	BRCA
TCGA-BH-A0HO-01A	514.119	865.738	1379.86	0.691282	BRCA
TCGA-A7-A6VW-01A	-22.5362	869.87	847.334	0.745597	BRCA
TCGA-BH-A0HY-01A	320.16	-299.691	20.4694	0.820797	BRCA
TCGA-3C-AALJ-01A	519.741	1144.17	1663.91	0.660561	BRCA
TCGA-BH-AB28-01A	525.693	979.439	1505.13	0.677879	BRCA
TCGA-A7-A0CG-01A	1222.06	1466.99	2689.06	0.540547	BRCA
TCGA-A8-A08H-01A	1920.57	2548.26	4468.84	0.304902	BRCA
TCGA-B6-A0WV-01A	-685.644	-952.497	-1638.14	0.934292	BRCA
TCGA-D8-A1XF-01A	-827.097	-390.36	-1217.46	0.910511	BRCA
TCGA-BH-A0BQ-01A	1131.75	1082.28	2214.03	0.597849	BRCA
TCGA-EW-A1PC-01B	-355.165	-336.586	-691.752	0.875925	BRCA
TCGA-A8-A08I-01A	15.656	2236.7	2252.35	0.59333	BRCA
TCGA-B6-A0X4-01A	-1237.58	-922.864	-2160.44	0.958854	BRCA
TCGA-E9-A2JS-01A	231.571	42.1576	273.729	0.798999	BRCA
TCGA-A8-A096-01A	1401.49	1765.21	3166.7	0.48028	BRCA
TCGA-B6-A0WY-01A	690.303	526.005	1216.31	0.708429	BRCA
TCGA-A8-A09E-01A	-190.176	-231.543	-421.72	0.856119	BRCA
TCGA-BH-A1ES-06A	-775.332	-286.735	-1062.07	0.900843	BRCA
TCGA-EW-A1OW-01A	580.3	485.357	1065.66	0.723862	BRCA
TCGA-D8-A1XD-01A	470.535	-744.091	-273.556	0.844678	BRCA
TCGA-E9-A54X-01A	-1751.31	-1048.89	-2800.2	0.98125	BRCA
TCGA-B6-A0RG-01A	82.3775	-342.782	-260.405	0.843643	BRCA
TCGA-A8-A097-01A	921.64	670.615	1592.26	0.668422	BRCA
TCGA-A2-A0CX-01A	1023.3	981.582	2004.88	0.622174	BRCA
TCGA-E9-A5FK-01A	807.9	2404.91	3212.82	0.474332	BRCA
TCGA-C8-A8HQ-01A	1012.14	1135.82	2147.96	0.605595	BRCA
TCGA-BH-A0BP-01A	1166.09	357.204	1523.3	0.675916	BRCA
TCGA-B6-A0RL-01A	-2037.74	-841.194	-2878.93	0.983412	BRCA
TCGA-A8-A08F-01A	846.702	1477.35	2324.05	0.584826	BRCA
TCGA-A2-A0CK-01A	521.485	720.295	1241.78	0.705785	BRCA
TCGA-E9-A1N4-01A	1019.08	1429.81	2448.89	0.569864	BRCA
TCGA-D8-A1XZ-01A	689.817	755.428	1445.24	0.684315	BRCA
TCGA-AR-A1AS-01A	121.728	110.412	232.14	0.802655	BRCA
TCGA-EW-A424-01A	421.684	-286.092	135.592	0.811027	BRCA
TCGA-A7-A3RF-01A	-248.183	-440.821	-689.004	0.875731	BRCA
TCGA-AR-A24H-01A	-162.826	639.111	476.285	0.780769	BRCA
TCGA-A8-A06T-01A	336.917	498.992	835.909	0.746714	BRCA
TCGA-C8-A1HL-01A	789.694	401.803	1191.5	0.710994	BRCA
TCGA-D8-A1X8-01A	877.389	907.977	1785.37	0.647072	BRCA
TCGA-AO-A1KT-01A	766.756	540.582	1307.34	0.698935	BRCA
TCGA-B6-A0RQ-01A	-88.0706	-350.348	-438.419	0.857383	BRCA
TCGA-AR-A1AQ-01A	500.124	1978.51	2478.64	0.566271	BRCA
TCGA-OL-A5D6-01A	1005.36	620.173	1625.53	0.664781	BRCA
TCGA-A8-A091-01A	187.138	122.573	309.711	0.795812	BRCA
TCGA-A7-A4SE-01A	682.927	339.288	1022.22	0.728247	BRCA
TCGA-AC-A2FE-01A	1119.8	2033.02	3152.82	0.482067	BRCA
TCGA-C8-A26Z-01A	139.092	-385.745	-246.653	0.842558	BRCA
TCGA-C8-A12Y-01A	388.79	350.992	739.782	0.756024	BRCA
TCGA-A7-A13F-01A	121.085	213.54	334.625	0.793592	BRCA
TCGA-BH-A28Q-01A	483.53	194.337	677.867	0.761942	BRCA
TCGA-GM-A5PV-01A	-549.216	551.73	2.5147	0.822299	BRCA
TCGA-A7-A4SC-01A	749.201	641.517	1390.72	0.690129	BRCA
TCGA-A8-A09G-01A	177.956	1105.27	1283.23	0.701462	BRCA
TCGA-E2-A15H-01A	141.112	-130.263	10.8482	0.821603	BRCA
TCGA-A7-A13E-01B	1292.35	1507.66	2800.01	0.526773	BRCA
TCGA-B6-A0IH-01A	964.601	1043.63	2008.23	0.621788	BRCA
TCGA-A2-A1G4-01A	-335.005	180.666	-154.339	0.835182	BRCA
TCGA-A8-A093-01A	634.134	-346.986	287.148	0.797813	BRCA
TCGA-C8-A12O-01A	1174.09	859.862	2033.95	0.618827	BRCA
TCGA-AO-A1KQ-01A	326.854	1132.1	1458.95	0.682846	BRCA
TCGA-AR-A256-01A	-63.4891	394.849	331.36	0.793884	BRCA
TCGA-OL-A66I-01A	997.328	2662.92	3660.25	0.415531	BRCA
TCGA-C8-A3M7-01A	756.162	553.893	1310.05	0.69865	BRCA
TCGA-A2-A04W-01A	628.233	305.65	933.883	0.737071	BRCA
TCGA-OL-A97C-01A	468.378	725.013	1193.39	0.710799	BRCA
TCGA-AR-A1AM-01A	690.178	707.551	1397.73	0.689384	BRCA
TCGA-AR-A2LR-01A	756.943	6.63558	763.579	0.753733	BRCA
TCGA-EW-A1OZ-01A	657.581	736.171	1393.75	0.689807	BRCA
TCGA-A1-A0SF-01A	539.783	926.459	1466.24	0.682064	BRCA
TCGA-A1-A0SJ-01A	550.649	195.685	746.334	0.755394	BRCA
TCGA-D8-A1JU-01A	1772.52	1067.02	2839.54	0.521832	BRCA
TCGA-A8-A07F-01A	441.044	478.686	919.73	0.738473	BRCA
TCGA-A7-A6VY-01A	580.069	1474.41	2054.48	0.616458	BRCA
TCGA-A2-A0CU-01A	255.701	-139.851	115.851	0.812719	BRCA
TCGA-E9-A1NE-01A	1072.38	2409.12	3481.5	0.439251	BRCA
TCGA-A7-A0D9-01A	90.3571	-432.29	-341.933	0.850008	BRCA
TCGA-C8-A12K-01A	556.319	2409.2	2965.52	0.50597	BRCA
TCGA-A8-A07O-01A	-222.205	768.03	545.826	0.774351	BRCA
TCGA-C8-A12U-01A	-766.121	898.53	132.409	0.8113	BRCA
TCGA-C8-A8HP-01A	456.802	1764.16	2220.96	0.597033	BRCA
TCGA-A2-A3XV-01A	231.346	473.692	705.038	0.759353	BRCA
TCGA-BH-A0AW-01A	1140.17	2232.57	3372.73	0.453538	BRCA
TCGA-AN-A0FF-01A	620.83	978.456	1599.29	0.667654	BRCA
TCGA-AR-A24M-01A	949.034	295.272	1244.31	0.705522	BRCA
TCGA-E2-A2P6-01A	85.6757	423.949	509.625	0.777702	BRCA
TCGA-C8-A130-01A	521.881	274.635	796.516	0.750547	BRCA
TCGA-C8-A274-01A	-395.752	-7.98888	-403.741	0.854752	BRCA
TCGA-D8-A73X-01A	635.835	276.513	912.347	0.739204	BRCA
TCGA-AO-A0JA-01A	1222.12	807.1	2029.22	0.619372	BRCA
TCGA-LL-A5YN-01A	298.005	2365.3	2663.31	0.543722	BRCA
TCGA-D8-A1XB-01A	891.411	-37.9924	853.419	0.745002	BRCA
TCGA-LL-A6FP-01A	-1020.82	-479.774	-1500.59	0.926904	BRCA
TCGA-A7-A26E-01B	1128.28	459.487	1587.77	0.668911	BRCA
TCGA-A7-A6VX-01A	570.91	182.347	753.258	0.754728	BRCA
TCGA-AC-A6IW-01A	-106.941	2334.77	2227.83	0.596224	BRCA
TCGA-BH-A0C3-01A	1321.1	1222.62	2543.72	0.558371	BRCA
TCGA-E2-A1L9-01A	1413.93	915.207	2329.14	0.58422	BRCA
TCGA-BH-A1EV-01A	510.147	-194.172	315.975	0.795255	BRCA
TCGA-A2-A3XX-01A	91.1817	779.331	870.513	0.743325	BRCA
TCGA-E9-A1NA-01A	940.033	1009.12	1949.16	0.628556	BRCA
TCGA-EW-A1OY-01A	-98.3915	226.104	127.713	0.811703	BRCA
TCGA-BH-A0AU-01A	681.036	550.036	1231.07	0.706897	BRCA
TCGA-B6-A0WS-01A	899.115	1446.22	2345.33	0.582289	BRCA
TCGA-B6-A0I5-01A	346.657	698.241	1044.9	0.725961	BRCA
TCGA-E2-A14P-01A	-382.329	667.832	285.503	0.797959	BRCA
TCGA-GM-A2DF-01A	599.632	1699.12	2298.75	0.587834	BRCA
TCGA-AQ-A04H-01B	-131.635	-183.306	-314.941	0.847914	BRCA
TCGA-AC-A6NO-01A	-39.57	-179.015	-218.585	0.840332	BRCA
TCGA-BH-A0E9-01B	384.404	520.07	904.474	0.739981	BRCA
TCGA-BH-A0B1-01A	625.231	205.757	830.988	0.747194	BRCA
TCGA-AR-A0TW-01A	165.431	1208.61	1374.04	0.691899	BRCA
TCGA-AN-A0FX-01A	299.632	-169.706	129.926	0.811513	BRCA
TCGA-BH-A0BD-01A	760.831	1113.32	1874.15	0.637081	BRCA
TCGA-D8-A1JA-01A	745.999	303.447	1049.45	0.725501	BRCA
TCGA-S3-AA11-01A	-381.434	-526.749	-908.183	0.890808	BRCA
TCGA-AO-A03T-01A	-232.752	704.186	471.435	0.781214	BRCA
TCGA-AC-A3YI-01A	1162.79	808.708	1971.5	0.626002	BRCA
TCGA-BH-A0B2-01A	1497.24	1815.36	3312.61	0.461386	BRCA
TCGA-LL-A7T0-01A	24.3053	709.204	733.509	0.756627	BRCA
TCGA-BH-A0DH-01A	206.88	482.949	689.829	0.760803	BRCA
TCGA-AC-A8OQ-01A	892.324	1513.2	2405.53	0.575083	BRCA
TCGA-C8-A12N-01A	1069.17	767.835	1837.01	0.641274	BRCA
TCGA-AO-A03U-01B	1099.83	1972.54	3072.37	0.492378	BRCA
TCGA-C8-A12T-01A	912.749	446.33	1359.08	0.693483	BRCA
TCGA-AO-A0J2-01A	-176.973	1077.36	900.384	0.740385	BRCA
TCGA-D8-A27R-01A	666.547	905.241	1571.79	0.670653	BRCA
TCGA-A2-A0EU-01A	206.266	-38.2391	168.027	0.808233	BRCA
TCGA-AO-A12D-01A	1148.32	1700.78	2849.1	0.520635	BRCA
TCGA-D8-A1XT-01A	1175.18	883.178	2058.35	0.616009	BRCA
TCGA-A2-A0CW-01A	-446.706	544.911	98.2052	0.814225	BRCA
TCGA-E2-A10F-01A	1314.74	1316.52	2631.26	0.547665	BRCA
TCGA-BH-A0E7-01A	52.8848	-459.378	-406.493	0.854962	BRCA
TCGA-D8-A1XG-01A	-18.4268	-96.0589	-114.486	0.831951	BRCA
TCGA-E9-A1N8-01A	-694.286	-477.327	-1171.61	0.907708	BRCA
TCGA-E2-A2P5-01A	381.959	281.199	663.158	0.763338	BRCA
TCGA-C8-A278-01A	1210.54	1714.85	2925.39	0.511041	BRCA
TCGA-A8-A08R-01A	574.507	1469.35	2043.86	0.617684	BRCA
TCGA-E2-A15A-01A	618.056	899.685	1517.74	0.676517	BRCA
TCGA-D8-A1JT-01A	-308.995	192.218	-116.777	0.832137	BRCA
TCGA-D8-A142-01A	982.113	818.991	1801.1	0.645309	BRCA
TCGA-A2-A3Y0-01A	-332.644	1426.17	1093.52	0.721033	BRCA
TCGA-AQ-A0Y5-01A	1060.33	341.344	1401.68	0.688965	BRCA
TCGA-A8-A07W-01A	405.352	572.551	977.903	0.732689	BRCA
TCGA-A1-A0SM-01A	895.478	471.635	1367.11	0.692633	BRCA
TCGA-AC-A3EH-01A	247.808	289.961	537.769	0.775098	BRCA
TCGA-MS-A51U-01A	809.239	683.6	1492.84	0.679204	BRCA
TCGA-AR-A24K-01A	-150.394	-554.153	-704.548	0.87683	BRCA
TCGA-AC-A2BM-01A	110.711	764.888	875.598	0.742826	BRCA
TCGA-A2-A3XY-01A	1096.01	1572.7	2668.71	0.543057	BRCA
TCGA-E2-A14W-01A	-426.426	-654.716	-1081.14	0.902055	BRCA
TCGA-BH-A1F8-01A	316.804	115.581	432.385	0.784779	BRCA
TCGA-E9-A1RA-01A	385.047	465.429	850.476	0.74529	BRCA
TCGA-A8-A0A6-01A	734.114	1814.1	2548.21	0.557823	BRCA
TCGA-AC-A7VC-01A	925.958	654.637	1580.59	0.669694	BRCA
TCGA-C8-A27B-01A	-112.037	1587.6	1475.56	0.681063	BRCA
TCGA-S3-AA15-01A	1374.16	2477.08	3851.24	0.389871	BRCA
TCGA-BH-A1ES-01A	421.956	-595.399	-173.443	0.836721	BRCA
TCGA-E2-A1L6-01A	489.758	408.36	898.118	0.740609	BRCA
TCGA-E9-A1R0-01A	740.644	619.168	1359.81	0.693405	BRCA
TCGA-BH-A0B6-01A	1039.44	2577.01	3616.45	0.421371	BRCA
TCGA-B6-A0RN-01A	675.21	-165.565	509.645	0.7777	BRCA
TCGA-A8-A09W-01A	772.546	578.513	1351.06	0.694331	BRCA
TCGA-EW-A1P3-01A	432.541	425.356	857.898	0.744563	BRCA
TCGA-A2-A0T6-01A	1649.26	1413.42	3062.68	0.493617	BRCA
TCGA-A7-A5ZW-01A	1296.51	761.317	2057.83	0.61607	BRCA
TCGA-BH-A203-01A	353.452	1058.85	1412.3	0.687833	BRCA
TCGA-DS-A7WI-01A	-1398.17	873.359	-524.813	0.863841	CESC
TCGA-EX-A449-01A	-1755.32	-81.6071	-1836.93	0.944296	CESC
TCGA-VS-A958-01A	-727.057	2262.26	1535.21	0.674627	CESC
TCGA-MY-A5BE-01A	81.6615	3131.93	3213.59	0.474231	CESC
TCGA-C5-A905-01A	-1794.49	114.442	-1680.05	0.936468	CESC
TCGA-Q1-A73Q-01A	-1344.65	41.7328	-1302.92	0.915626	CESC
TCGA-BI-A0VR-01A	-483.05	1631.63	1148.58	0.71541	CESC
TCGA-EK-A2PK-01A	-294.052	2038.07	1744.01	0.651688	CESC
TCGA-FU-A3WB-01A	-1201.52	-151.575	-1353.1	0.918562	CESC
TCGA-MA-AA41-01A	-1328.11	552.644	-775.465	0.881787	CESC
TCGA-IR-A3LK-01A	-1344.78	1029.73	-315.051	0.847923	CESC
TCGA-VS-A952-01A	-1762.49	-63.3501	-1825.84	0.943759	CESC
TCGA-C5-A8YT-01A	53.326	340.496	393.822	0.788275	CESC
TCGA-EA-A5ZD-01A	-419.509	1430.8	1011.29	0.729344	CESC
TCGA-C5-A1MI-01A	-825.509	719.767	-105.742	0.831238	CESC
TCGA-EK-A2RO-01A	-207.489	350.988	143.498	0.810348	CESC
TCGA-FU-A3YQ-01A	16.5838	1828.6	1845.19	0.640352	CESC
TCGA-C5-A7CL-01A	-716.972	526.652	-190.32	0.838075	CESC
TCGA-VS-A9UB-01A	-837.145	2238.78	1401.63	0.688969	CESC
TCGA-C5-A1BM-01A	-346.509	1804.81	1458.3	0.682917	CESC
TCGA-C5-A2LY-01A	-599.381	2187.31	1587.93	0.668894	CESC
TCGA-EA-A50E-01A	330.613	798.773	1129.39	0.717376	CESC
TCGA-ZJ-AAXU-01A	-912.707	1523.11	610.405	0.768318	CESC
TCGA-HM-A6W2-01A	-341.483	309.011	-32.4722	0.825211	CESC
TCGA-C5-A1MQ-01A	67.7101	2047.9	2115.61	0.609367	CESC
TCGA-C5-A1BE-01B	-961.6	547.412	-414.188	0.855547	CESC
TCGA-C5-A1MN-01A	-1360.9	229.332	-1131.57	0.905226	CESC
TCGA-VS-A9U7-01A	-836.782	1553.03	716.25	0.758281	CESC
TCGA-ZJ-AB0I-01A	-1096.55	643.502	-453.05	0.858487	CESC
TCGA-LP-A4AX-01A	-251.121	1975.38	1724.25	0.653885	CESC
TCGA-JW-A5VH-01A	-781.967	-927.493	-1709.46	0.937973	CESC
TCGA-C5-A902-01A	-1411.97	1513.31	101.334	0.813959	CESC
TCGA-FU-A23L-01A	-927.206	1556.99	629.781	0.766494	CESC
TCGA-FU-A3NI-01A	-620.275	590.603	-29.6714	0.824979	CESC
TCGA-VS-A9UT-01A	197.295	2574.5	2771.79	0.53029	CESC
TCGA-C5-A8YR-01A	-700.979	1511	810.025	0.749235	CESC
TCGA-VS-A94X-01A	-1503.62	430.46	-1073.16	0.901549	CESC
TCGA-VS-A8EK-01A	-1557.23	411.203	-1146.02	0.906125	CESC
TCGA-FU-A3HZ-01A	-1023.56	187.799	-835.765	0.885927	CESC
TCGA-ZJ-AAXT-01A	-1227.21	570.267	-656.946	0.873449	CESC
TCGA-C5-A2LT-01A	-288.075	1233.79	945.717	0.735896	CESC
TCGA-WL-A834-01A	-998.228	-89.6227	-1087.85	0.90248	CESC
TCGA-FU-A40J-01A	-808.067	976.884	168.816	0.808164	CESC
TCGA-MU-A5YI-01A	376.494	1077.81	1454.31	0.683344	CESC
TCGA-MA-AA3W-01A	-811.944	2274.09	1462.14	0.682504	CESC
TCGA-EK-A2PG-01A	-2004.17	42.7538	-1961.41	0.950152	CESC
TCGA-UC-A7PG-06A	-758.516	1520.29	761.772	0.753908	CESC
TCGA-EA-A5ZE-01A	19.9326	1610.57	1630.5	0.664235	CESC
TCGA-4J-AA1J-01A	-679.845	98.3322	-581.512	0.868004	CESC
TCGA-C5-A7CH-01A	-957.006	204.145	-752.861	0.880218	CESC
TCGA-C5-A8XH-01A	-919.416	1130.99	211.573	0.804452	CESC
TCGA-JW-A69B-01A	-675.219	821.557	146.338	0.810103	CESC
TCGA-ZX-AA5X-01A	645.811	1536.67	2182.48	0.601555	CESC
TCGA-VS-A9V0-01A	-1524.72	-601.017	-2125.74	0.957395	CESC
TCGA-EA-A97N-01A	-278.362	259.871	-18.4909	0.82405	CESC
TCGA-Q1-A73S-01A	-1351.83	-561.849	-1913.68	0.947944	CESC
TCGA-ZJ-AAXA-01A	-896.875	-38.405	-935.28	0.892608	CESC
TCGA-DS-A0VL-01A	-1125.69	963.627	-162.064	0.835805	CESC
TCGA-C5-A1BN-01B	-1682.7	-312.256	-1994.96	0.951675	CESC
TCGA-EK-A2IR-01A	-1640.87	-899.278	-2540.15	0.97318	CESC
TCGA-C5-A2M1-01A	-1234.57	1394.91	160.337	0.808897	CESC
TCGA-C5-A7CJ-01A	176.688	1558.16	1734.84	0.652709	CESC
TCGA-EA-A1QT-01A	-1046.05	438.244	-607.809	0.869914	CESC
TCGA-VS-A957-01A	-2048.36	-52.022	-2100.38	0.956314	CESC
TCGA-JW-A5VK-01A	-1658.3	-90.7961	-1749.09	0.939974	CESC
TCGA-EK-A2R7-01A	-943.529	1071.25	127.719	0.811703	CESC
TCGA-EA-A4BA-01A	-636.556	-831.848	-1468.4	0.925121	CESC
TCGA-EA-A411-01A	190.731	664.191	854.922	0.744854	CESC
TCGA-HM-A6W2-06A	-1573.2	-715.204	-2288.41	0.964017	CESC
TCGA-C5-A7UE-01A	-1527.06	426.457	-1100.6	0.903284	CESC
TCGA-JW-A5VI-01A	-381.075	980.941	599.865	0.769307	CESC
TCGA-VS-A9UD-01A	-936.376	2355.77	1419.4	0.687077	CESC
TCGA-DS-A0VN-01A	-53.2432	2144.62	2091.38	0.612183	CESC
TCGA-HM-A3JK-01A	649.437	1137.03	1786.47	0.646949	CESC
TCGA-LP-A5U3-01A	-1184.47	985.603	-198.863	0.838759	CESC
TCGA-DG-A2KH-01A	-2401.02	-272.472	-2673.49	0.977496	CESC
TCGA-C5-A2LS-01A	-2161.07	-236.384	-2397.45	0.968149	CESC
TCGA-IR-A3LH-01A	644.595	2619.83	3264.43	0.467649	CESC
TCGA-Q1-A5R3-01A	-1222.78	1205.92	-16.859	0.823914	CESC
TCGA-MA-AA3X-01A	-286.081	1342.04	1055.96	0.724843	CESC
TCGA-VS-A954-01A	-732.647	468.271	-264.375	0.843956	CESC
TCGA-EA-A3HS-01A	-808.695	712.774	-95.9219	0.830436	CESC
TCGA-EA-A3HR-01A	-1013.65	293.314	-720.332	0.877942	CESC
TCGA-ZJ-AB0H-01A	-213.11	1779.16	1566.05	0.671277	CESC
TCGA-JX-A3Q0-01A	-920.874	1416.08	495.201	0.779031	CESC
TCGA-DS-A3LQ-01A	-20.9756	591.291	570.316	0.772071	CESC
TCGA-EK-A2R8-01A	-999.659	468.804	-530.855	0.864288	CESC
TCGA-FU-A3TX-01A	-1099.72	867.316	-232.404	0.84143	CESC
TCGA-EA-A556-01A	-156.401	-350.227	-506.628	0.862493	CESC
TCGA-VS-A9UO-01A	-2375.37	-66.1106	-2441.48	0.969746	CESC
TCGA-EX-A3L1-01A	-479.117	1087.43	608.311	0.768514	CESC
TCGA-C5-A7CM-01A	-947.114	-181.601	-1128.72	0.905048	CESC
TCGA-ZJ-AAXF-01A	-193.029	1616.2	1423.17	0.686674	CESC
TCGA-2W-A8YY-01A	-1066.94	315.18	-751.758	0.880141	CESC
TCGA-VS-A9UR-01A	-1695.54	-135.776	-1831.32	0.944025	CESC
TCGA-C5-A7X3-01A	-276.819	1350.44	1073.62	0.723054	CESC
TCGA-HM-A4S6-01A	-237.265	1599.95	1362.68	0.693102	CESC
TCGA-FU-A770-01A	-1432.91	471.156	-961.754	0.894353	CESC
TCGA-VS-A9UC-01A	-457.526	1099.74	642.211	0.765321	CESC
TCGA-DS-A1OC-01A	-1065.45	1105.7	40.2575	0.819134	CESC
TCGA-EX-A69M-01A	-1102.3	1676.57	574.272	0.771702	CESC
TCGA-C5-A1MK-01A	100.2	710.554	810.754	0.749165	CESC
TCGA-JW-A5VJ-01A	-1279.66	253.89	-1025.77	0.898518	CESC
TCGA-EX-A1H6-01B	-1048.34	159.206	-889.132	0.889534	CESC
TCGA-EA-A3Y4-01A	-577.104	2126.41	1549.3	0.673097	CESC
TCGA-JW-A5VL-01A	-980.272	1494.47	514.202	0.77728	CESC
TCGA-EA-A1QS-01A	804.191	740.659	1544.85	0.673581	CESC
TCGA-EK-A2PM-01A	-1352.19	-1083.68	-2435.87	0.969545	CESC
TCGA-JX-A3PZ-01A	-328.848	1476.63	1147.78	0.715492	CESC
TCGA-DG-A2KK-01A	-1203.78	697.599	-506.181	0.86246	CESC
TCGA-VS-A8QM-01A	79.5914	2159.36	2238.95	0.594913	CESC
TCGA-C5-A7CO-01A	-1438.83	605.05	-833.781	0.885792	CESC
TCGA-VS-A9UH-01A	365.521	2344.52	2710.04	0.537952	CESC
TCGA-EA-A439-01A	48.6388	188.356	236.995	0.80223	CESC
TCGA-EK-A3GJ-01A	-1033.53	1578.91	545.377	0.774392	CESC
TCGA-EA-A3HQ-01A	-370.016	1356.19	986.177	0.731862	CESC
TCGA-EA-A6QX-01A	-815.172	1120.89	305.713	0.796167	CESC
TCGA-C5-A7UI-01A	-650.815	1699.2	1048.38	0.725609	CESC
TCGA-ZJ-AAXD-01A	-529.545	229.255	-300.291	0.846772	CESC
TCGA-LP-A4AV-01A	-102.785	1751.09	1648.31	0.662279	CESC
TCGA-VS-A950-01A	-906.819	338.913	-567.906	0.867011	CESC
TCGA-C5-A3HD-01B	-2020.71	-234.457	-2255.16	0.962708	CESC
TCGA-DS-A5RQ-01A	-883.011	1103	219.992	0.803717	CESC
TCGA-VS-A9UP-01A	-1325.51	-1125.58	-2451.09	0.97009	CESC
TCGA-C5-A7CG-01A	-375.663	2626.77	2251.11	0.593477	CESC
TCGA-MY-A5BD-01A	-1703.67	-41.2672	-1744.93	0.939766	CESC
TCGA-C5-A1M6-01A	-1485.27	-551.52	-2036.79	0.953543	CESC
TCGA-VS-A8QF-01A	-671.555	1122.44	450.887	0.783093	CESC
TCGA-EK-A2RE-01A	-1276.05	-324.129	-1600.18	0.932292	CESC
TCGA-UC-A7PG-01A	-782.298	251.011	-531.287	0.86432	CESC
TCGA-VS-AA62-01A	-433.21	2024.69	1591.48	0.668506	CESC
TCGA-C5-A2M2-01A	-1902.1	-112.081	-2014.18	0.952538	CESC
TCGA-MA-AA3Y-01A	-412.526	1755.01	1342.48	0.695236	CESC
TCGA-MY-A913-01A	-876.043	1117.82	241.78	0.80181	CESC
TCGA-C5-A7CK-01A	-501.096	-504.804	-1005.9	0.897233	CESC
TCGA-UC-A7PI-01A	-1671.5	-31.899	-1703.4	0.937665	CESC
TCGA-C5-A7X5-01A	-1273.17	-417.091	-1690.26	0.936993	CESC
TCGA-DG-A2KJ-01A	-645.639	1798.03	1152.39	0.715019	CESC
TCGA-VS-A9V3-01A	-980.844	1108.61	127.768	0.811699	CESC
TCGA-DS-A7WF-01A	-833.015	21.5887	-811.427	0.884265	CESC
TCGA-C5-A8XK-01A	-1258.69	496.505	-762.186	0.880866	CESC
TCGA-EA-A5FO-01A	-2290.91	-522.399	-2813.31	0.98162	CESC
TCGA-VS-A9UZ-01A	-1220.5	548.894	-671.605	0.874495	CESC
TCGA-EK-A2IP-01A	-1433.59	437.849	-995.74	0.896574	CESC
TCGA-VS-A94W-01A	-617.466	1824.04	1206.58	0.709436	CESC
TCGA-DS-A1OB-01A	-775.566	756.563	-19.0036	0.824093	CESC
TCGA-EA-A410-01A	-253.552	246.984	-6.56799	0.823057	CESC
TCGA-EX-A8YF-01A	-983.891	1474.37	490.478	0.779466	CESC
TCGA-EK-A2H0-01A	-1741.41	510.278	-1231.13	0.911339	CESC
TCGA-VS-A9UV-01A	-1510.69	161.464	-1349.23	0.918338	CESC
TCGA-LP-A7HU-01A	-661.607	1261.27	599.659	0.769326	CESC
TCGA-VS-A8EI-01A	-707.288	1212.78	505.492	0.778083	CESC
TCGA-BI-A0VS-01A	-480.134	868.847	388.713	0.788736	CESC
TCGA-DS-A0VM-01A	-495.696	763.33	267.635	0.799537	CESC
TCGA-IR-A3LB-01A	-1.83226	492.54	490.708	0.779445	CESC
TCGA-VS-A8EC-01A	-2055.31	-1147.71	-3203.02	0.990925	CESC
TCGA-VS-A9V2-01A	-780.306	1467.38	687.069	0.761066	CESC
TCGA-EK-A3GN-01A	-1936.19	-492.019	-2428.21	0.969269	CESC
TCGA-IR-A3LA-01A	-832.521	271.702	-560.819	0.866492	CESC
TCGA-C5-A7X8-01A	151.027	824.56	975.587	0.73292	CESC
TCGA-EK-A2RL-01A	-1462.97	-102.094	-1565.07	0.930415	CESC
TCGA-C5-A0TN-01A	-1090.26	535.504	-554.759	0.866047	CESC
TCGA-FU-A57G-01A	405.139	-45.5928	359.546	0.791361	CESC
TCGA-EK-A2PI-01A	-793.928	-357.518	-1151.45	0.906462	CESC
TCGA-Q1-A73P-01A	-1090.68	829.26	-261.419	0.843723	CESC
TCGA-C5-A1MP-01A	341.664	1943.04	2284.71	0.589501	CESC
TCGA-VS-A8EL-01A	-279.017	2036.19	1757.17	0.650222	CESC
TCGA-C5-A1BQ-01C	-853.598	1413.89	560.294	0.773005	CESC
TCGA-ZJ-AAXI-01A	-1575.98	419.779	-1156.2	0.906756	CESC
TCGA-FU-A23K-01A	-362.731	1486.29	1123.56	0.717971	CESC
TCGA-Q1-A6DT-01A	-1224.28	90.6515	-1133.63	0.905354	CESC
TCGA-EK-A2H1-01A	-146.242	1535.17	1388.93	0.690319	CESC
TCGA-C5-A1M5-01A	-842.686	1351.85	509.161	0.777745	CESC
TCGA-EA-A44S-01A	-719.787	1130.38	410.591	0.786758	CESC
TCGA-EA-A78R-01A	-271.459	1102.89	831.427	0.747151	CESC
TCGA-C5-A7XC-01A	-430.19	1323.87	893.683	0.741046	CESC
TCGA-VS-A9V4-01A	-1683.42	-136.283	-1819.7	0.943461	CESC
TCGA-EK-A2RA-01A	-1327.97	1692.81	364.838	0.790886	CESC
TCGA-EX-A1H5-01A	-1234.9	117.088	-1117.81	0.904366	CESC
TCGA-VS-A953-01A	-1593.41	497.904	-1095.5	0.902963	CESC
TCGA-MA-AA3Z-01A	-1498.87	1253.04	-245.824	0.842492	CESC
TCGA-VS-A959-01A	-832.966	1149.98	317.015	0.795162	CESC
TCGA-FU-A3EO-01A	-851.619	918.354	66.7354	0.816899	CESC
TCGA-BI-A20A-01A	-596.462	1568.92	972.454	0.733233	CESC
TCGA-DS-A1OD-01A	-187.763	2413.96	2226.2	0.596417	CESC
TCGA-C5-A1M9-01A	-1392.87	221.192	-1171.67	0.907711	CESC
TCGA-Q1-A6DW-01A	-973.092	543.903	-429.189	0.856685	CESC
TCGA-C5-A3HF-01A	-709.369	826.348	116.979	0.812623	CESC
TCGA-VS-A8Q9-01A	-1648.08	264.775	-1383.3	0.920306	CESC
TCGA-Q1-A5R2-01A	-422.476	1533.22	1110.75	0.719279	CESC
TCGA-VS-A8Q8-01A	-814.513	1461.54	647.027	0.764866	CESC
TCGA-C5-A1BJ-01A	-459.468	1290.46	830.993	0.747193	CESC
TCGA-Q1-A6DV-01A	-1723.28	247.467	-1475.82	0.925533	CESC
TCGA-EK-A3GK-01A	-1918.25	503.585	-1414.66	0.922097	CESC
TCGA-IR-A3LF-01A	-928.123	611.106	-317.017	0.848076	CESC
TCGA-C5-A1M7-01A	-826.286	1155.92	329.631	0.794038	CESC
TCGA-EK-A2PL-01A	-1503.35	394.717	-1108.63	0.90379	CESC
TCGA-LP-A4AU-01A	-893.935	814.853	-79.0821	0.829056	CESC
TCGA-ZJ-AAXJ-01A	-1434.42	605.875	-828.546	0.885435	CESC
TCGA-VS-A94Z-01A	-336.205	2238.27	1902.06	0.633918	CESC
TCGA-EK-A2GZ-01A	-1373.56	590.836	-782.724	0.882289	CESC
TCGA-JW-A852-01A	-1411.7	777.977	-633.719	0.871784	CESC
TCGA-VS-A9V5-01A	-1304.11	-140.742	-1444.85	0.923803	CESC
TCGA-ZJ-AAXB-01A	-706.749	-280.982	-987.731	0.896053	CESC
TCGA-EK-A2R9-01A	-39.373	1414.67	1375.3	0.691766	CESC
TCGA-C5-A3HE-01A	-700.715	1665.84	965.128	0.733964	CESC
TCGA-ZJ-A8QR-01A	-1435.51	516.256	-919.257	0.891545	CESC
TCGA-EK-A2RC-01A	-315.551	1477.57	1162.02	0.71403	CESC
TCGA-C5-A1ML-01A	-975.398	623.598	-351.799	0.85077	CESC
TCGA-FU-A5XV-01A	-1191	394.505	-796.497	0.883239	CESC
TCGA-EA-A43B-01A	-548.811	1492.74	943.927	0.736074	CESC
TCGA-MA-AA42-01A	-365.099	2824.18	2459.08	0.568634	CESC
TCGA-VS-A9UJ-01A	-1488.46	-974.37	-2462.83	0.970507	CESC
TCGA-VS-A9V1-01A	-1639.05	421.075	-1217.98	0.910542	CESC
TCGA-JW-AAVH-01A	-1742.04	70.2931	-1671.75	0.93604	CESC
TCGA-VS-A8EJ-01A	-1234.31	308.208	-926.1	0.892	CESC
TCGA-Q1-A73O-01A	-853.612	1005.63	152.021	0.809614	CESC
TCGA-FU-A2QG-01A	-1752.33	483.28	-1269.05	0.913616	CESC
TCGA-DS-A1O9-01A	38.6788	1700.63	1739.3	0.652212	CESC
TCGA-VS-A8QA-01A	-2029.09	409.238	-1619.86	0.933332	CESC
TCGA-C5-A1MH-01A	18.6329	1978.67	1997.3	0.623044	CESC
TCGA-XS-A8TJ-01A	-658.378	862.109	203.732	0.805135	CESC
TCGA-C5-A1ME-01A	-1096.37	1025.73	-70.6468	0.828363	CESC
TCGA-C5-A2LZ-01A	-1401.11	981.683	-419.429	0.855945	CESC
TCGA-GH-A9DA-01A	-763.14	1021.14	258.001	0.800385	CESC
TCGA-VS-A8QH-01A	-1463.24	-24.5227	-1487.77	0.926196	CESC
TCGA-VS-A9U6-01A	-730.692	996.183	265.491	0.799726	CESC
TCGA-C5-A8YQ-01A	-1165.26	499.152	-666.109	0.874103	CESC
TCGA-DS-A1OA-01A	-423.157	1399.97	976.816	0.732797	CESC
TCGA-HG-A2PA-01A	-599.221	907.791	308.571	0.795913	CESC
TCGA-EA-A3QD-01A	354.018	2614.22	2968.24	0.505625	CESC
TCGA-C5-A7UC-01A	-1460.59	-339.588	-1800.18	0.942507	CESC
TCGA-MA-AA43-01A	-325.885	188.977	-136.907	0.833772	CESC
TCGA-Q1-A73R-01A	-1109.92	-278.087	-1388.01	0.920576	CESC
TCGA-PN-A8MA-01A	-560.039	655.223	95.1841	0.814483	CESC
TCGA-C5-A2LV-01A	-607.402	1403.74	796.341	0.750564	CESC
TCGA-VS-A9UQ-01A	-768.206	80.3346	-687.872	0.87565	CESC
TCGA-MY-A5BF-01A	-1027.89	1347.69	319.801	0.794914	CESC
TCGA-JX-A3Q8-01A	-1248.07	980.015	-268.059	0.844246	CESC
TCGA-VS-A9UM-01A	-169.663	1335.08	1165.42	0.713681	CESC
TCGA-VS-A8EH-01A	-1627.77	39.158	-1588.61	0.931676	CESC
TCGA-LP-A4AW-01A	211.556	374.447	586.003	0.770606	CESC
TCGA-C5-A1MJ-01A	194.687	601.275	795.962	0.750601	CESC
TCGA-UC-A7PD-01A	-1260.06	333.566	-926.49	0.892026	CESC
TCGA-EK-A2RK-01A	-1140.25	1216.32	76.0707	0.816107	CESC
TCGA-Q1-A5R1-01A	-1448.86	332.141	-1116.71	0.904297	CESC
TCGA-VS-A9U5-01A	-1292.01	1192.31	-99.704	0.830745	CESC
TCGA-EA-A3QE-01A	-533.288	2159.57	1626.28	0.664698	CESC
TCGA-EK-A3GM-01A	-1888.4	-238.033	-2126.43	0.957425	CESC
TCGA-EA-A3HT-01A	145.836	908.288	1054.12	0.725029	CESC
TCGA-IR-A3L7-01A	-1266.28	-434.715	-1700.99	0.937542	CESC
TCGA-C5-A2LX-01A	-259.113	2247.09	1987.98	0.624114	CESC
TCGA-MU-A51Y-01A	-113.37	1932.08	1818.71	0.643332	CESC
TCGA-JX-A5QV-01A	-1334.28	969.008	-365.276	0.851808	CESC
TCGA-FU-A3HY-01A	-1687.55	-145.02	-1832.57	0.944085	CESC
TCGA-MU-A8JM-01A	-929.627	1113.61	183.984	0.806851	CESC
TCGA-RA-A741-01A	-605.269	1594.32	989.049	0.731574	CESC
TCGA-C5-A1BF-01B	-270.066	1094	823.933	0.747882	CESC
TCGA-C5-A3HL-01A	-1259.78	325.851	-933.932	0.892519	CESC
TCGA-EK-A2RN-01A	-914.423	1400.63	486.205	0.779859	CESC
TCGA-C5-A901-01A	-706.883	645.496	-61.3872	0.827601	CESC
TCGA-VS-A9UI-01A	-1276.96	1213.11	-63.8499	0.827804	CESC
TCGA-VS-A9UY-01A	-1011.29	924.774	-86.5185	0.829666	CESC
TCGA-C5-A1MF-01A	-607.227	1301.82	694.593	0.760349	CESC
TCGA-VS-A9UL-01A	-1897.96	-1187.5	-3085.45	0.988458	CESC
TCGA-ZJ-AAXN-01A	-789.719	1039.11	249.391	0.801142	CESC
TCGA-ZJ-A8QQ-01A	-1487.19	428.068	-1059.13	0.900656	CESC
TCGA-C5-A8XI-01A	-1008.98	1089.43	80.4504	0.815736	CESC
TCGA-C5-A8XJ-01A	-229.602	425.531	195.929	0.805814	CESC
TCGA-EA-A5ZF-01A	-372.615	-281.173	-653.788	0.873223	CESC
TCGA-IR-A3LC-01A	-1052.53	631.278	-421.256	0.856084	CESC
TCGA-C5-A1BK-01B	-514.618	2342.36	1827.74	0.642318	CESC
TCGA-DR-A0ZM-01A	-328.188	1919.38	1591.2	0.668537	CESC
TCGA-EK-A2RB-01A	-1373.35	485.295	-888.052	0.889461	CESC
TCGA-VS-A8EB-01A	-974.908	888.609	-86.2998	0.829648	CESC
TCGA-VS-A94Y-01A	-691.093	594.041	-97.0513	0.830528	CESC
TCGA-ZJ-AAX8-01A	298.213	1436.84	1735.05	0.652686	CESC
TCGA-VS-A8QC-01A	-476.734	402.955	-73.7792	0.828621	CESC
TCGA-C5-A907-01A	-1037.84	999.569	-38.2717	0.825692	CESC
TCGA-EK-A2RM-01A	-340.367	90.9214	-249.445	0.842779	CESC
TCGA-VS-A9UU-01A	-1573.6	138.361	-1435.24	0.923261	CESC
TCGA-C5-A7UH-01A	-804.936	636.539	-168.397	0.836315	CESC
TCGA-C5-A1M8-01A	-1205.53	-13.4857	-1219.02	0.910605	CESC
TCGA-DS-A7WH-01A	-26.8481	129.164	102.316	0.813875	CESC
TCGA-IR-A3LI-01A	-2380.67	-363.139	-2743.81	0.979622	CESC
TCGA-DR-A0ZL-01A	-1744.8	48.9423	-1695.86	0.937279	CESC
TCGA-DS-A0VK-01A	-766.991	83.6667	-683.325	0.875328	CESC
TCGA-IR-A3LL-01A	-542.864	2198.33	1655.47	0.661491	CESC
TCGA-HM-A3JJ-01A	55.0784	1131.75	1186.83	0.711476	CESC
TCGA-EK-A2RJ-01A	-720.977	1507.91	786.929	0.751476	CESC
TCGA-FU-A3TQ-01A	-755.228	977.585	222.358	0.803511	CESC
TCGA-DG-A2KL-01A	461.471	1082.75	1544.22	0.67365	CESC
TCGA-C5-A8ZZ-01A	265.117	-189.08	76.0372	0.81611	CESC
TCGA-EA-A5O9-01A	-1382.73	685.885	-696.842	0.876285	CESC
TCGA-LP-A5U2-01A	-1318.69	350.249	-968.443	0.894792	CESC
TCGA-JW-A5VG-01A	-1238.92	1204.81	-34.108	0.825347	CESC
TCGA-ZJ-AAX4-01A	-398.36	1692.67	1294.31	0.700302	CESC
TCGA-EA-A3HU-01A	-499.493	2255.32	1755.83	0.650372	CESC
TCGA-R2-A69V-01A	251.836	2985.87	3237.71	0.471112	CESC
TCGA-DG-A2KM-01A	601.652	3404.35	4006	0.368852	CESC
TCGA-EX-A69L-01A	-275.001	2130.03	1855.03	0.639242	CESC
TCGA-ZJ-A8QO-01A	-134.652	1651.83	1517.18	0.676578	CESC
TCGA-C5-A1BL-01A	-1188.85	1276.54	87.6891	0.815121	CESC
TCGA-C5-A1BI-01B	-253.888	1675.47	1421.58	0.686844	CESC
TCGA-UC-A7PF-01A	-278.176	1926.05	1647.88	0.662326	CESC
TCGA-VS-A8EG-01A	-1687.11	226.015	-1461.1	0.924713	CESC
TCGA-ZD-A8I3-01A	-771.173	-319.044	-1090.22	0.90263	CHOL
TCGA-W5-AA30-01A	-70.201	846.606	776.405	0.752495	CHOL
TCGA-W5-AA38-01A	-871.291	392.687	-478.604	0.860404	CHOL
TCGA-YR-A95A-01A	-624.044	-44.5387	-668.583	0.874279	CHOL
TCGA-W5-AA36-01A	-395.718	320.768	-74.9496	0.828717	CHOL
TCGA-W5-AA2U-01A	-414.4	379.63	-34.7698	0.825401	CHOL
TCGA-ZH-A8Y2-01A	-731.685	372.188	-359.496	0.851363	CHOL
TCGA-3X-AAVB-01A	638.559	1031.27	1669.83	0.659909	CHOL
TCGA-W5-AA2Q-01A	-760.526	-509.266	-1269.79	0.91366	CHOL
TCGA-W5-AA2Z-01A	35.5284	531.092	566.62	0.772416	CHOL
TCGA-3X-AAVA-01A	-257.096	471.554	214.458	0.804201	CHOL
TCGA-ZH-A8Y6-01A	-1006.02	-652.263	-1658.28	0.935342	CHOL
TCGA-ZH-A8Y1-01A	-237.405	384.536	147.131	0.810035	CHOL
TCGA-ZU-A8S4-01A	48.7751	1803.88	1852.65	0.63951	CHOL
TCGA-W5-AA2R-01A	-65.4329	1721.25	1655.82	0.661453	CHOL
TCGA-W5-AA2H-01A	190.603	3472.96	3663.57	0.415089	CHOL
TCGA-W5-AA39-01A	-1311.99	-508.404	-1820.39	0.943495	CHOL
TCGA-W5-AA2O-01A	-1150.01	140.774	-1009.24	0.89745	CHOL
TCGA-3X-AAVC-01A	-682.167	698.808	16.6417	0.821118	CHOL
TCGA-3X-AAVE-01A	-232.791	1733.48	1500.69	0.678358	CHOL
TCGA-W5-AA2X-01A	-1661.68	-854.302	-2515.98	0.972358	CHOL
TCGA-ZH-A8Y5-01A	-702.083	-605.588	-1307.67	0.915906	CHOL
TCGA-W5-AA33-01A	33.8741	1151.05	1184.93	0.711672	CHOL
TCGA-ZH-A8Y8-01A	-136.422	1170.88	1034.45	0.727014	CHOL
TCGA-WD-A7RX-01A	-202.195	1562.33	1360.14	0.693371	CHOL
TCGA-W5-AA34-01A	-984.873	441.083	-543.79	0.865241	CHOL
TCGA-W6-AA0S-01A	-120.356	1017	896.64	0.740755	CHOL
TCGA-4G-AAZO-01A	-811.022	460.835	-350.187	0.850646	CHOL
TCGA-W5-AA31-01A	-248.642	295.807	47.1655	0.818552	CHOL
TCGA-W5-AA2W-01A	-880.601	361.24	-519.362	0.863438	CHOL
TCGA-ZH-A8Y4-01A	-798.576	-61.6362	-860.212	0.887586	CHOL
TCGA-W5-AA2T-01A	-1163.51	-646.939	-1810.45	0.94301	CHOL
TCGA-4G-AAZT-01A	-319.4	721.668	402.268	0.787512	CHOL
TCGA-3X-AAV9-01A	770.04	1904	2674.04	0.5424	CHOL
TCGA-W5-AA2I-01A	-1934.69	-694.586	-2629.28	0.976107	CHOL
TCGA-W5-AA2G-01A	-225.43	642.236	416.805	0.786195	CHOL
TCGA-DM-A288-01A	-1486.9	-501.414	-1988.31	0.951375	COAD
TCGA-QL-A97D-01A	-1182.25	673.47	-508.777	0.862653	COAD
TCGA-CM-6164-01A	-617.686	352.75	-264.936	0.844	COAD
TCGA-G4-6299-01A	-61.1572	1028.49	967.329	0.733744	COAD
TCGA-F4-6463-01A	36.223	216.464	252.687	0.800853	COAD
TCGA-AZ-4615-01A	-12.761	1390.38	1377.62	0.69152	COAD
TCGA-AA-3549-01A	-679.863	542.949	-136.914	0.833773	COAD
TCGA-AY-4071-01A	-254.52	1308.54	1054.02	0.725039	COAD
TCGA-CM-4752-01A	-187.106	1026.28	839.175	0.746395	COAD
TCGA-DM-A1D9-01A	-1195.5	-403.095	-1598.59	0.932207	COAD
TCGA-AA-3688-01A	-802.289	366.925	-435.365	0.857153	COAD
TCGA-AA-3854-01A	-1018.16	168.467	-849.69	0.886874	COAD
TCGA-A6-3809-01A	-116.98	1437.62	1320.64	0.697537	COAD
TCGA-CM-6165-01A	133.036	591.257	724.293	0.757511	COAD
TCGA-CM-4751-01A	-313.555	932.574	619.019	0.767508	COAD
TCGA-A6-5659-01A	-468.119	-130.044	-598.162	0.869215	COAD
TCGA-AA-3494-01A	-945.856	266.157	-679.699	0.87507	COAD
TCGA-CM-4750-01A	-728.11	306.379	-421.731	0.85612	COAD
TCGA-AZ-4682-01B	-1007.88	83.5045	-924.38	0.891886	COAD
TCGA-G4-6625-01A	82.4409	1642.04	1724.48	0.65386	COAD
TCGA-DM-A0XF-01A	-670.367	163.996	-506.371	0.862474	COAD
TCGA-AA-3529-01A	-932.401	92.2258	-840.175	0.886228	COAD
TCGA-AA-3949-01A	372.637	2077.5	2450.14	0.569713	COAD
TCGA-AA-3848-01A	-945.563	343.48	-602.083	0.869499	COAD
TCGA-CA-6715-01A	-1324.98	-517.635	-1842.61	0.94457	COAD
TCGA-AA-3818-01A	-903.267	205.813	-697.454	0.876329	COAD
TCGA-AA-3710-01A	-31.5718	2002.71	1971.14	0.626043	COAD
TCGA-AA-3950-01A	496.513	1820.15	2316.66	0.585706	COAD
TCGA-AA-A00N-01A	279.209	672.034	951.243	0.735346	COAD
TCGA-A6-6138-01A	239.442	1534.03	1773.48	0.648402	COAD
TCGA-DM-A28E-01A	-1733.2	-441.132	-2174.33	0.959431	COAD
TCGA-D5-6538-01A	-1453.3	-880.616	-2333.91	0.965771	COAD
TCGA-AA-A00K-01A	-832.283	318.107	-514.176	0.863054	COAD
TCGA-AA-3715-01A	509.183	1753.53	2262.71	0.592106	COAD
TCGA-AA-3506-01A	-415.412	899.973	484.561	0.78001	COAD
TCGA-AU-3779-01A	-134.237	1059.76	925.527	0.737899	COAD
TCGA-CK-5916-01A	-81.9462	1419.79	1337.85	0.695725	COAD
TCGA-QG-A5Z1-01A	-363.252	-146.286	-509.537	0.862709	COAD
TCGA-AD-6890-01A	-636.579	208.493	-428.086	0.856602	COAD
TCGA-A6-2685-01A	685.827	1365.87	2051.7	0.616779	COAD
TCGA-AA-A00W-01A	-1801.71	6.3131	-1795.39	0.942272	COAD
TCGA-CK-5914-01A	-577.851	194.478	-383.372	0.853197	COAD
TCGA-A6-2686-01A	230.068	1872.79	2102.86	0.61085	COAD
TCGA-CA-5255-01A	-1639.39	-325.04	-1964.43	0.95029	COAD
TCGA-A6-A5ZU-01A	140.892	849.518	990.41	0.731438	COAD
TCGA-NH-A50V-01A	-56.8378	603.535	546.697	0.77427	COAD
TCGA-QG-A5YX-01A	-1635.26	-241.888	-1877.14	0.946222	COAD
TCGA-A6-2677-01A	-1375.56	-378.118	-1753.67	0.940204	COAD
TCGA-CA-6717-01A	681.626	1402.1	2083.73	0.613071	COAD
TCGA-A6-6649-01A	-164.365	719.04	554.675	0.773528	COAD
TCGA-NH-A6GC-01A	-306.714	-117.922	-424.636	0.85634	COAD
TCGA-AA-3562-01A	-408.551	557.469	148.917	0.809881	COAD
TCGA-A6-4105-01A	20.9481	1125.96	1146.91	0.715582	COAD
TCGA-A6-6141-01A	-598.213	842.58	244.367	0.801583	COAD
TCGA-AA-A00R-01A	-239.443	2004.18	1764.73	0.649378	COAD
TCGA-AZ-4684-01A	-71.9529	923.758	851.805	0.74516	COAD
TCGA-CK-6747-01A	-628.918	322.867	-306.05	0.847222	COAD
TCGA-AU-6004-01A	-20.0881	1146.83	1126.74	0.717646	COAD
TCGA-A6-2672-01B	-97.217	1250.03	1152.81	0.714976	COAD
TCGA-QG-A5Z2-01A	-1633.62	808.215	-825.408	0.885221	COAD
TCGA-A6-6780-01A	-522.567	1651.42	1128.85	0.71743	COAD
TCGA-F4-6459-01A	380.637	296.438	677.075	0.762017	COAD
[truncated: 8,329 more rows]
